# Supplementary material for: (E)-1-(2,5-Dichloro-3-thien­yl)-3-(3,4-dimeth­oxy­phen­yl)prop-2-en-1-one
Source: Acta Crystallogr Sect E Struct Rep Online. 2010 Sep 4;66(Pt 10):o2479. doi: 10.1107/S1600536810035142 (PMC2983303; doi:10.1107/S1600536810035142)
Supplement: Supplementary file 1 [file e-66-o2479-sup1.cif]

##############################################################################
###                                                                        ###
###        Electronic paper (Acta Crystallographica Section E)             ###
###                                                                        ###
##############################################################################
#                                                                            #
# This CIF contains the data in a paper accepted for publication in Acta     #
# Crystallographica Section E. It conforms to the requirements of Notes      #
# for Authors for Section E, and has been peer reviewed under the auspices   #
# of the IUCr Commission on Journals.                                        #
#                                                                            #
# Full details of the Crystallographic Information File format               #
# are given in the paper "The Crystallographic Information File (CIF):       #
# a New Standard Archive File for Crystallography" by S. R. Hall, F. H.      #
# Allen and I. D. Brown [Acta Cryst. (1991), A47, 655-685].                  #
#                                                                            #
# The current version of the core CIF dictionary is obtainable from          #
# ftp://ftp.iucr.org/pub/cif_core.dic. The current version number is 2.4.    #
#                                                                            #
# Software is freely available for graphical display of the structure(s) in  #
# this CIF.  For information consult the CIF home page http://www.iucr.org/  #
# cif/home.html                                                              #
#                                                                            #
# This file may be used for bona fide research purposes within the           #
# scientific community so long as proper attribution is given to the journal # 
# article from which it was obtained.                                        #
#                                                                            #
##############################################################################
                                             
data_I
_audit_creation_method     SHELXL-97
_chemical_name_systematic
;
(<i>E</i>)-1-(2,5-Dichloro-3-thienyl)-3-(3,4-dimethoxyphenyl)prop-2-en-1-one
;
_chemical_name_common     ?
_chemical_formula_moiety     'C15 H12 Cl2 O3 S'
_chemical_formula_sum     'C15 H12 Cl2 O3 S'
_chemical_formula_iupac     'C15 H12 Cl2 O3 S'
_chemical_formula_weight     343.21
_chemical_melting_point     ?
_symmetry_cell_setting     monoclinic
_symmetry_space_group_name_H-M     'P 21/n'
_symmetry_space_group_name_Hall     '-P 2yn'
loop_
    _symmetry_equiv_pos_as_xyz
    'x, y, z'
    '-x+1/2, y+1/2, -z+1/2'
    '-x, -y, -z'
    'x-1/2, -y-1/2, z-1/2'
_cell_length_a     8.9331(2)
_cell_length_b     8.9997(2)
_cell_length_c     18.8210(5)
_cell_angle_alpha     90.00
_cell_angle_beta     100.1810(10)
_cell_angle_gamma     90.00
_cell_volume     1489.29(6)
_cell_formula_units_Z     4
_cell_measurement_reflns_used     20728
_cell_measurement_theta_min     2.91
_cell_measurement_theta_max     27.48
_cell_measurement_temperature     120(2)
_exptl_crystal_description     fragment
_exptl_crystal_colour     yellow
_exptl_crystal_size_max     0.24
_exptl_crystal_size_mid     0.12
_exptl_crystal_size_min     0.10
_exptl_crystal_density_diffrn     1.531
_exptl_crystal_density_meas     ?
_exptl_crystal_density_method     'not measured'
_exptl_crystal_F_000     704
_exptl_absorpt_coefficient_mu     0.582
_exptl_absorpt_correction_type     multi-scan
_exptl_absorpt_process_details     '[SADABS (Bruker, 2003) and Blessing (1995)]'
_exptl_absorpt_correction_T_min     0.873
_exptl_absorpt_correction_T_max     0.944
_exptl_special_details
;
;
_diffrn_ambient_temperature     120(2)
_diffrn_radiation_type     MoK\a
_diffrn_radiation_wavelength     0.71073
_diffrn_radiation_source     'fine-focus sealed tube'
_diffrn_radiation_monochromator     graphite
_diffrn_measurement_device_type     'Nonius KappaCCD'
_diffrn_measurement_method     '\w and \f'
_diffrn_detector_area_resol_mean     ?
_diffrn_reflns_number     22032
_diffrn_reflns_av_R_equivalents     0.0563
_diffrn_reflns_av_sigmaI/netI     0.0421
_diffrn_reflns_theta_min     3.16
_diffrn_reflns_theta_max     27.55
_diffrn_reflns_theta_full     27.55
_diffrn_measured_fraction_theta_max     0.994
_diffrn_measured_fraction_theta_full     0.994
_diffrn_reflns_limit_h_min     -11
_diffrn_reflns_limit_h_max     11
_diffrn_reflns_limit_k_min     -11
_diffrn_reflns_limit_k_max     11
_diffrn_reflns_limit_l_min     -24
_diffrn_reflns_limit_l_max     24
_diffrn_standards_number     ?
_diffrn_standards_interval_count     ?
_diffrn_standards_interval_time     ?
_diffrn_standards_decay_%     0
_refine_special_details
;
Refinement of <i>F</i>^2^ against ALL reflections. The weighted <i>R</i>-factor
<i>wR</i> and goodness of fit <i>S</i> are based on <i>F</i>^2^, conventional
<i>R</i>-factors <i>R</i> are based on <i>F</i>, with <i>F</i> set to zero for
negative <i>F</i>^2^. The threshold expression of <i>F</i>^2^ >
\s(<i>F</i>^2^) is used only for calculating <i>R</i>-factors(gt) <i>etc</i>.
and is not relevant to the choice of reflections for refinement.
<i>R</i>-factors based on <i>F</i>^2^ are statistically about twice as large
as those based on <i>F</i>, and <i>R</i>- factors based on ALL data will be
even larger.
;
_reflns_number_total     3424
_reflns_number_gt     2834
_reflns_threshold_expression     I>2\s(I)
_refine_ls_structure_factor_coef     Fsqd
_refine_ls_matrix_type     full
_refine_ls_R_factor_all     0.0622
_refine_ls_R_factor_gt     0.0482
_refine_ls_wR_factor_gt     0.1068
_refine_ls_wR_factor_ref     0.1125
_refine_ls_goodness_of_fit_ref     1.100
_refine_ls_restrained_S_all     1.100
_refine_ls_number_reflns     3424
_refine_ls_number_parameters     193
_refine_ls_number_restraints     0
_refine_ls_hydrogen_treatment     constr
_refine_ls_weighting_scheme     calc
_refine_ls_weighting_details
         'calc w=1/[\s^2^(Fo^2^)+(0.0340P)^2^+1.9239P] where P=(Fo^2^+2Fc^2^)/3'
_atom_sites_solution_hydrogens     geom
_atom_sites_solution_primary     direct
_atom_sites_solution_secondary     difmap
_refine_ls_shift/su_max     0.000
_refine_ls_shift/su_mean     0.000
_refine_diff_density_max     0.719
_refine_diff_density_min     -0.413
_refine_ls_extinction_method     'SHELXL97 (Sheldrick, 2008)'
_refine_ls_extinction_coef     0.011(2)
_refine_ls_extinction_expression
                                  'Fc^*^=kFc[1+0.001xFc^2^\l^3^/sin(2\q)]^-1/4^'
loop_
    _atom_type_symbol
    _atom_type_description
    _atom_type_scat_dispersion_real
    _atom_type_scat_dispersion_imag
    _atom_type_scat_source
    'C' 'C' 0.0033 0.0016
                         'International Tables Vol C Tables 4.2.6.8 and 6.1.1.4'
    'H' 'H' 0.0000 0.0000
                         'International Tables Vol C Tables 4.2.6.8 and 6.1.1.4'
    'O' 'O' 0.0106 0.0060
                         'International Tables Vol C Tables 4.2.6.8 and 6.1.1.4'
    'S' 'S' 0.1246 0.1234
                         'International Tables Vol C Tables 4.2.6.8 and 6.1.1.4'
    'Cl' 'Cl' 0.1484 0.1585
                         'International Tables Vol C Tables 4.2.6.8 and 6.1.1.4'
_computing_data_collection     'COLLECT (Nonius, 1998)'
_computing_cell_refinement     'COLLECT (Nonius, 1998)'
_computing_data_reduction     'DENZO (Otwinowski & Minor, 1997)'
_computing_structure_solution     'SHELXS97 (Sheldrick, 2008)'
_computing_structure_refinement     'SHELXL97 (Sheldrick, 2008)'
_computing_molecular_graphics     'ORTEP-3 ( Farrugia (1997)'
_computing_publication_material     'publCIF (Westrip, 2010)'
loop_
    _atom_site_type_symbol
    _atom_site_label
    _atom_site_fract_x
    _atom_site_fract_y
    _atom_site_fract_z
    _atom_site_U_iso_or_equiv
    _atom_site_adp_type
    _atom_site_calc_flag
    _atom_site_refinement_flags
    _atom_site_occupancy
    _atom_site_disorder_assembly
    _atom_site_disorder_group
    C C1 0.4943(3) 0.2226(3) 0.72975(12) 0.0218(5) Uani d . 1 . .
    C C2 0.5681(3) 0.2506(3) 0.67246(14) 0.0253(5) Uani d . 1 . .
    H H2 0.6632 0.2050 0.6705 0.030 Uiso calc R 1 . .
    C C3 0.5013(3) 0.3471(3) 0.61723(14) 0.0273(5) Uani d . 1 . .
    H H3 0.5512 0.3644 0.5774 0.033 Uiso calc R 1 . .
    C C4 0.3644(3) 0.4175(3) 0.61939(13) 0.0248(5) Uani d . 1 . .
    C C5 0.2908(3) 0.3901(3) 0.67817(13) 0.0227(5) Uani d . 1 . .
    H H5 0.1977 0.4388 0.6809 0.027 Uiso calc R 1 . .
    C C6 0.3533(3) 0.2927(3) 0.73192(12) 0.0207(5) Uani d . 1 . .
    C C7 0.2948(3) 0.5123(3) 0.55890(14) 0.0269(5) Uani d . 1 . .
    H H7 0.3459 0.5142 0.5187 0.032 Uiso calc R 1 . .
    C C8 0.1686(3) 0.5971(3) 0.55235(13) 0.0232(5) Uani d . 1 . .
    H H8 0.1154 0.6027 0.5918 0.028 Uiso calc R 1 . .
    C C9 0.1115(3) 0.6799(3) 0.48719(13) 0.0230(5) Uani d . 1 . .
    C C10 -0.0865(3) 0.8706(3) 0.43372(13) 0.0217(5) Uani d . 1 . .
    C C11 -0.0291(3) 0.7698(3) 0.48589(12) 0.0213(5) Uani d . 1 . .
    C C12 -0.1241(3) 0.7591(3) 0.53941(13) 0.0265(5) Uani d . 1 . .
    H H12 -0.1035 0.6955 0.5803 0.032 Uiso calc R 1 . .
    C C13 -0.2457(3) 0.8490(3) 0.52538(14) 0.0298(6) Uani d . 1 . .
    C C14 0.6852(3) 0.0533(3) 0.78546(16) 0.0382(7) Uani d . 1 . .
    H H14A 0.7073 -0.0128 0.8274 0.057 Uiso calc R 1 . .
    H H14B 0.7672 0.1264 0.7875 0.057 Uiso calc R 1 . .
    H H14C 0.6776 -0.0053 0.7411 0.057 Uiso calc R 1 . .
    C C15 0.1441(3) 0.3186(3) 0.79360(15) 0.0317(6) Uani d . 1 . .
    H H15A 0.1087 0.2819 0.8368 0.047 Uiso calc R 1 . .
    H H15B 0.0709 0.2905 0.7505 0.047 Uiso calc R 1 . .
    H H15C 0.1532 0.4270 0.7960 0.047 Uiso calc R 1 . .
    O O1 0.5440(2) 0.1289(2) 0.78610(9) 0.0284(4) Uani d . 1 . .
    O O2 0.28886(19) 0.25494(19) 0.78990(9) 0.0265(4) Uani d . 1 . .
    O O3 0.1727(2) 0.6738(2) 0.43354(10) 0.0417(5) Uani d . 1 . .
    S S1 -0.25196(7) 0.95280(7) 0.44816(4) 0.02811(19) Uani d . 1 . .
    Cl Cl1 -0.01562(8) 0.92675(7) 0.35926(3) 0.03212(19) Uani d . 1 . .
    Cl Cl2 -0.38786(8) 0.86816(11) 0.57543(4) 0.0513(3) Uani d . 1 . .
loop_
    _atom_site_aniso_label
    _atom_site_aniso_U_11
    _atom_site_aniso_U_22
    _atom_site_aniso_U_33
    _atom_site_aniso_U_12
    _atom_site_aniso_U_13
    _atom_site_aniso_U_23
    C1 0.0237(11) 0.0212(12) 0.0189(11) -0.0020(9) -0.0004(9) -0.0012(9)
    C2 0.0203(11) 0.0268(13) 0.0298(13) -0.0032(10) 0.0076(10) -0.0045(10)
    C3 0.0309(13) 0.0281(13) 0.0250(13) -0.0083(11) 0.0105(10) 0.0000(10)
    C4 0.0299(13) 0.0216(12) 0.0238(12) -0.0040(10) 0.0073(10) 0.0007(10)
    C5 0.0266(12) 0.0204(12) 0.0213(12) -0.0007(9) 0.0050(10) -0.0023(9)
    C6 0.0256(11) 0.0190(11) 0.0182(11) -0.0033(9) 0.0056(9) -0.0021(9)
    C7 0.0264(12) 0.0298(14) 0.0260(13) -0.0011(10) 0.0084(10) 0.0025(10)
    C8 0.0204(11) 0.0237(12) 0.0267(12) 0.0006(9) 0.0074(10) -0.0039(10)
    C9 0.0220(11) 0.0271(13) 0.0208(12) 0.0034(10) 0.0062(9) -0.0009(10)
    C10 0.0195(11) 0.0242(12) 0.0211(12) 0.0005(9) 0.0025(9) -0.0032(9)
    C11 0.0213(11) 0.0247(12) 0.0180(11) 0.0003(9) 0.0040(9) -0.0030(9)
    C12 0.0261(12) 0.0357(14) 0.0181(12) 0.0048(11) 0.0051(10) -0.0003(10)
    C13 0.0265(12) 0.0410(15) 0.0232(13) 0.0034(11) 0.0077(10) -0.0050(11)
    C14 0.0296(14) 0.0439(17) 0.0400(16) 0.0158(12) 0.0033(12) 0.0039(13)
    C15 0.0320(13) 0.0358(15) 0.0307(14) 0.0038(11) 0.0152(11) -0.0037(11)
    O1 0.0297(9) 0.0313(10) 0.0242(9) 0.0095(8) 0.0045(7) 0.0036(7)
    O2 0.0308(9) 0.0277(9) 0.0230(9) 0.0043(7) 0.0106(7) 0.0036(7)
    O3 0.0426(11) 0.0582(14) 0.0277(10) 0.0238(10) 0.0159(9) 0.0103(9)
    S1 0.0233(3) 0.0303(4) 0.0296(3) 0.0064(3) 0.0016(2) -0.0019(3)
    Cl1 0.0378(4) 0.0324(4) 0.0278(3) -0.0019(3) 0.0102(3) 0.0059(3)
    Cl2 0.0363(4) 0.0820(6) 0.0411(4) 0.0219(4) 0.0215(3) 0.0036(4)
_geom_special_details
;
All e.s.d.'s (except the e.s.d. in the dihedral angle between two l.s. planes)
are estimated using the full covariance matrix. The cell e.s.d.'s are taken
into account individually in the estimation of e.s.d.'s in distances, angles
and torsion angles; correlations between e.s.d.'s in cell parameters are only
used when they are defined by crystal symmetry. An approximate (isotropic)
treatment of cell e.s.d.'s is used for estimating e.s.d.'s involving l.s.
planes.
;
loop_
    _geom_bond_atom_site_label_1
    _geom_bond_atom_site_label_2
    _geom_bond_site_symmetry_2
    _geom_bond_distance
    _geom_bond_publ_flag
    C1 O1 . 1.367(3) ?
    C1 C2 . 1.383(3) ?
    C1 C6 . 1.415(3) ?
    C2 C3 . 1.404(4) ?
    C2 H2 . 0.9500 ?
    C3 C4 . 1.385(4) ?
    C3 H3 . 0.9500 ?
    C4 C5 . 1.405(3) ?
    C4 C7 . 1.470(3) ?
    C5 C6 . 1.380(3) ?
    C5 H5 . 0.9500 ?
    C6 O2 . 1.364(3) ?
    C7 C8 . 1.348(3) ?
    C7 H7 . 0.9500 ?
    C8 C9 . 1.448(3) ?
    C8 H8 . 0.9500 ?
    C9 O3 . 1.231(3) ?
    C9 C11 . 1.491(3) ?
    C10 C11 . 1.368(3) ?
    C10 Cl1 . 1.713(2) ?
    C10 S1 . 1.717(2) ?
    C11 C12 . 1.430(3) ?
    C12 C13 . 1.343(4) ?
    C12 H12 . 0.9500 ?
    C13 Cl2 . 1.718(3) ?
    C13 S1 . 1.720(3) ?
    C14 O1 . 1.435(3) ?
    C14 H14A . 0.9800 ?
    C14 H14B . 0.9800 ?
    C14 H14C . 0.9800 ?
    C15 O2 . 1.427(3) ?
    C15 H15A . 0.9800 ?
    C15 H15B . 0.9800 ?
    C15 H15C . 0.9800 ?
loop_
    _geom_angle_atom_site_label_1
    _geom_angle_atom_site_label_2
    _geom_angle_atom_site_label_3
    _geom_angle_site_symmetry_1
    _geom_angle_site_symmetry_3
    _geom_angle
    _geom_angle_publ_flag
    O1 C1 C2 . . 125.7(2) ?
    O1 C1 C6 . . 114.9(2) ?
    C2 C1 C6 . . 119.4(2) ?
    C1 C2 C3 . . 119.4(2) ?
    C1 C2 H2 . . 120.3 ?
    C3 C2 H2 . . 120.3 ?
    C4 C3 C2 . . 121.5(2) ?
    C4 C3 H3 . . 119.2 ?
    C2 C3 H3 . . 119.2 ?
    C3 C4 C5 . . 118.8(2) ?
    C3 C4 C7 . . 119.9(2) ?
    C5 C4 C7 . . 121.3(2) ?
    C6 C5 C4 . . 120.3(2) ?
    C6 C5 H5 . . 119.9 ?
    C4 C5 H5 . . 119.9 ?
    O2 C6 C5 . . 124.9(2) ?
    O2 C6 C1 . . 114.6(2) ?
    C5 C6 C1 . . 120.6(2) ?
    C8 C7 C4 . . 129.2(2) ?
    C8 C7 H7 . . 115.4 ?
    C4 C7 H7 . . 115.4 ?
    C7 C8 C9 . . 122.1(2) ?
    C7 C8 H8 . . 118.9 ?
    C9 C8 H8 . . 118.9 ?
    O3 C9 C8 . . 122.1(2) ?
    O3 C9 C11 . . 120.4(2) ?
    C8 C9 C11 . . 117.5(2) ?
    C11 C10 Cl1 . . 129.58(18) ?
    C11 C10 S1 . . 113.31(18) ?
    Cl1 C10 S1 . . 117.10(14) ?
    C10 C11 C12 . . 110.9(2) ?
    C10 C11 C9 . . 125.4(2) ?
    C12 C11 C9 . . 123.7(2) ?
    C13 C12 C11 . . 112.4(2) ?
    C13 C12 H12 . . 123.8 ?
    C11 C12 H12 . . 123.8 ?
    C12 C13 Cl2 . . 127.1(2) ?
    C12 C13 S1 . . 113.43(19) ?
    Cl2 C13 S1 . . 119.47(16) ?
    O1 C14 H14A . . 109.5 ?
    O1 C14 H14B . . 109.5 ?
    H14A C14 H14B . . 109.5 ?
    O1 C14 H14C . . 109.5 ?
    H14A C14 H14C . . 109.5 ?
    H14B C14 H14C . . 109.5 ?
    O2 C15 H15A . . 109.5 ?
    O2 C15 H15B . . 109.5 ?
    H15A C15 H15B . . 109.5 ?
    O2 C15 H15C . . 109.5 ?
    H15A C15 H15C . . 109.5 ?
    H15B C15 H15C . . 109.5 ?
    C1 O1 C14 . . 116.9(2) ?
    C6 O2 C15 . . 116.97(19) ?
    C10 S1 C13 . . 89.97(12) ?
loop_
    _geom_torsion_atom_site_label_1
    _geom_torsion_atom_site_label_2
    _geom_torsion_atom_site_label_3
    _geom_torsion_atom_site_label_4
    _geom_torsion_site_symmetry_1
    _geom_torsion_site_symmetry_2
    _geom_torsion_site_symmetry_3
    _geom_torsion_site_symmetry_4
    _geom_torsion
    _geom_torsion_publ_flag
    O1 C1 C2 C3 . . . . 178.3(2) ?
    C6 C1 C2 C3 . . . . -0.5(4) ?
    C1 C2 C3 C4 . . . . 1.3(4) ?
    C2 C3 C4 C5 . . . . -0.5(4) ?
    C2 C3 C4 C7 . . . . -177.2(2) ?
    C3 C4 C5 C6 . . . . -1.1(4) ?
    C7 C4 C5 C6 . . . . 175.6(2) ?
    C4 C5 C6 O2 . . . . -177.8(2) ?
    C4 C5 C6 C1 . . . . 1.9(4) ?
    O1 C1 C6 O2 . . . . -0.3(3) ?
    C2 C1 C6 O2 . . . . 178.7(2) ?
    O1 C1 C6 C5 . . . . 179.9(2) ?
    C2 C1 C6 C5 . . . . -1.1(3) ?
    C3 C4 C7 C8 . . . . -175.4(3) ?
    C5 C4 C7 C8 . . . . 8.0(4) ?
    C4 C7 C8 C9 . . . . -177.4(2) ?
    C7 C8 C9 O3 . . . . 2.2(4) ?
    C7 C8 C9 C11 . . . . 179.9(2) ?
    Cl1 C10 C11 C12 . . . . 178.78(19) ?
    S1 C10 C11 C12 . . . . 0.2(3) ?
    Cl1 C10 C11 C9 . . . . -2.3(4) ?
    S1 C10 C11 C9 . . . . 179.10(19) ?
    O3 C9 C11 C10 . . . . -12.1(4) ?
    C8 C9 C11 C10 . . . . 170.1(2) ?
    O3 C9 C11 C12 . . . . 166.6(3) ?
    C8 C9 C11 C12 . . . . -11.1(4) ?
    C10 C11 C12 C13 . . . . 0.4(3) ?
    C9 C11 C12 C13 . . . . -178.6(2) ?
    C11 C12 C13 Cl2 . . . . 179.3(2) ?
    C11 C12 C13 S1 . . . . -0.8(3) ?
    C2 C1 O1 C14 . . . . 0.1(4) ?
    C6 C1 O1 C14 . . . . 178.9(2) ?
    C5 C6 O2 C15 . . . . 1.8(3) ?
    C1 C6 O2 C15 . . . . -178.0(2) ?
    C11 C10 S1 C13 . . . . -0.5(2) ?
    Cl1 C10 S1 C13 . . . . -179.29(16) ?
    C12 C13 S1 C10 . . . . 0.7(2) ?
    Cl2 C13 S1 C10 . . . . -179.34(18) ?
loop_
    _geom_hbond_atom_site_label_D
    _geom_hbond_atom_site_label_H
    _geom_hbond_atom_site_label_A
    _geom_hbond_site_symmetry_A
    _geom_hbond_distance_DH
    _geom_hbond_distance_HA
    _geom_hbond_distance_DA
    _geom_hbond_angle_DHA
    C3 H3 O3 3_666 0.95 2.53 3.227(3) 130
    C12 H12 O1 2_556 0.95 2.55 3.441(3) 157
    C14 H14A O3 4_666 0.98 2.53 3.474(3) 161
    C15 H15B Cl1 3_566 0.98 2.82 3.647(3) 142
data_global
_journal_date_recd_electronic     2010-08-06
_journal_date_accepted     2010-08-31
_journal_name_full     'Acta Crystallographica, Section E'
_journal_year     2010
_journal_volume     66
_journal_issue     10
_journal_page_first     o2479
_journal_page_last     o2479
_journal_paper_category     QO
_journal_coeditor_code     NG5014
_publ_contact_author_name     'William T. A. Harrison'
_publ_contact_author_address
;
Department of Chemistry
University of Aberdeen
Aberdeen  AB24 3UE
Scotland
;
_publ_contact_author_email     w.harrison@abdn.ac.uk
_publ_contact_author_fax     ' 44 1224 272921 '
_publ_contact_author_phone     ' 44 1224 272897 '
_publ_section_title
;
(<i>E</i>)-1-(2,5-Dichloro-3-thienyl)-3-(3,4-dimethoxyphenyl)prop-2-en-1-one
;
loop_
    _publ_author_name
    _publ_author_address
    'Harrison, William T. A.'
;   Department of Chemistry
    University of Aberdeen
    Meston Walk
    Aberdeen AB24 3UE
    Scotland
;
    'Chidan Kumar, C. S.'
;   Department of Studies in Chemistry
    University of Mysore
    Manasagangotri
    Mysore 570 006
    India
;
    'Yathirajan, H. S.'
;   Department of Studies in Chemistry
    University of Mysore
    Manasagangotri
    Mysore 570 006
    India
;
    'Mayekar, A. N.'
;   Department of Studies in Chemistry
    University of Mysore
    Manasagangotri
    Mysore 570 006
    India
and
SeQuent Scientific Limited
New Mangalore 575 011
India
;
    'Narayana, B.'
;   Department of Chemistry
    Mangalore University
    Mangalagangotri 574 199
    India
;
