# Supplementary material for: (E)-1-(2,5-Dichloro-3-thien­yl)-3-(3,4-dimeth­oxy­phen­yl)prop-2-en-1-one
Source: Acta Crystallogr Sect E Struct Rep Online. 2010 Sep 4;66(Pt 10):o2479. doi: 10.1107/S1600536810035142 (PMC2983303; doi:10.1107/S1600536810035142)
Supplement: Supplementary file 2 [file e-66-o2479-Isup2.hkl]

# 
# h,k,l, Fc-squared, Fo-squared, sigma(Fo-squared) and status flag 
# 
data_I
_shelx_title ' 2010src0617 in P2(1)/n' 
_shelx_refln_list_code          4 
_shelx_F_calc_maximum      117.16 
_exptl_crystal_F_000       704.00 
_reflns_d_resolution_high  0.7684 
 
loop_ 
 _symmetry_equiv_pos_as_xyz 
 'x, y, z' 
 '-x+1/2, y+1/2, -z+1/2' 
 '-x, -y, -z' 
 'x-1/2, -y-1/2, z-1/2' 
 
_cell_length_a     8.9331 
_cell_length_b     8.9997 
_cell_length_c    18.8210 
_cell_angle_alpha  90.000 
_cell_angle_beta  100.181 
_cell_angle_gamma  90.000 
 
_shelx_F_squared_multiplier     1.000 
 
loop_ 
 _refln_index_h 
 _refln_index_k 
 _refln_index_l 
 _refln_F_squared_calc 
 _refln_F_squared_meas 
 _refln_F_squared_sigma 
 _refln_observed_status 
   2   0   0      325.44      301.64      9.20 o 
   4   0   0      871.09      720.00     16.61 o 
   6   0   0       52.31       66.32      5.23 o 
   8   0   0     2258.43     2444.39     86.07 o 
  10   0   0        6.64       -1.71      6.33 o 
   1   1   0      187.30      185.55      6.64 o 
   2   1   0      988.42      924.40     17.14 o 
   3   1   0     5046.87     4822.61     82.01 o 
   4   1   0     4932.47     5360.11     75.74 o 
   5   1   0     1520.21     1403.60     22.21 o 
   6   1   0      612.38      597.05     15.03 o 
   7   1   0       16.97       17.88      4.53 o 
   8   1   0      394.37      397.40     12.84 o 
   9   1   0      137.73      110.47      6.97 o 
  10   1   0        9.90       19.39      5.49 o 
  11   1   0        3.54        1.70      8.79 o 
   0   2   0     1768.37     2066.41     54.04 o 
   1   2   0     4718.48     4803.51     78.61 o 
   2   2   0     3132.98     2838.70     49.81 o 
   3   2   0      415.25      411.48      8.02 o 
   4   2   0     2613.47     2443.39     34.08 o 
   5   2   0      293.07      298.18      8.12 o 
   6   2   0       38.22       31.19      3.21 o 
   7   2   0     1132.10     1071.18     24.56 o 
   8   2   0      102.85      102.24      5.84 o 
   9   2   0      158.33      171.85      9.35 o 
  10   2   0       69.18       51.31      9.19 o 
  11   2   0        6.75       20.84      9.37 o 
   1   3   0     2812.54     2592.27     40.76 o 
   2   3   0     1084.50     1036.75     16.74 o 
   3   3   0      755.17      675.61     12.34 o 
   4   3   0        0.04        8.13      2.83 o 
   5   3   0      281.91      325.17      7.12 o 
   6   3   0     1589.07     1502.01     29.06 o 
   7   3   0       31.90       39.16      3.64 o 
   8   3   0       46.57       52.17      4.62 o 
   9   3   0       42.27       36.44      6.21 o 
  10   3   0        2.48       -0.16      6.89 o 
  11   3   0        0.03       17.39      8.94 o 
   0   4   0      897.64      857.18     26.27 o 
   1   4   0      223.13      186.07      4.55 o 
   2   4   0     1192.10     1035.91     18.43 o 
   3   4   0      545.88      556.16     10.25 o 
   4   4   0      826.89      855.51     14.12 o 
   5   4   0      653.08      656.21     12.57 o 
   6   4   0        2.32        9.52      3.15 o 
   7   4   0        8.40       14.85      3.28 o 
   8   4   0       54.16       61.81      4.94 o 
   9   4   0      705.20      633.29     23.23 o 
  10   4   0       54.91       51.25      7.58 o 
   1   5   0      300.77      311.49      6.90 o 
   2   5   0      961.97      922.47     14.76 o 
   3   5   0      404.14      359.21      8.71 o 
   4   5   0      132.73      145.86      4.65 o 
   5   5   0       68.50       88.35      4.21 o 
   6   5   0       46.21       41.58      4.53 o 
   7   5   0       36.50       43.49      4.28 o 
   8   5   0       11.22        8.99      3.72 o 
   9   5   0       64.94       82.97      8.77 o 
  10   5   0       13.05       11.30      4.98 o 
   0   6   0     1548.67     1590.57     39.53 o 
   1   6   0       46.19       38.79      2.92 o 
   2   6   0      290.37      298.41     10.38 o 
   3   6   0     1135.36     1034.11     21.22 o 
   4   6   0      663.39      695.54     16.43 o 
   5   6   0     2251.51     2340.57     53.47 o 
   6   6   0      243.85      216.16      9.84 o 
   7   6   0       12.93        6.06      3.12 o 
   8   6   0       40.91       58.66      9.33 o 
   9   6   0      254.16      210.89     15.96 o 
   1   7   0      906.78      919.82     21.22 o 
   2   7   0       11.58       12.19      2.93 o 
   3   7   0      158.59      143.98      6.07 o 
   4   7   0      872.99      916.87     26.89 o 
   5   7   0       72.34       65.17      4.90 o 
   6   7   0        4.93       20.46      3.64 o 
   7   7   0      318.40      280.52     14.61 o 
   8   7   0        2.59       33.00     16.24 o 
   9   7   0        1.17      -14.34     15.76 o 
   0   8   0        3.69       12.86      5.51 o 
   1   8   0      728.78      770.41     23.44 o 
   2   8   0       35.68       16.09      4.21 o 
   3   8   0      290.73      283.58     12.84 o 
   4   8   0      193.80      205.48     10.55 o 
   5   8   0       45.35       26.66      6.56 o 
   6   8   0      135.22      147.14     15.44 o 
   7   8   0      525.46      477.09     52.87 o 
   8   8   0      213.53      238.51     55.30 o 
   1   9   0       14.66       18.22      7.02 o 
   2   9   0      218.43      226.22     14.85 o 
   3   9   0      663.74      678.66     44.26 o 
   4   9   0        1.16       -0.75      9.13 o 
   5   9   0       20.08       10.69     13.76 o 
   6   9   0        4.76       -5.89     16.56 o 
   7   9   0      215.38      266.50     33.70 o 
   0  10   0      352.52      365.72     39.23 o 
   1  10   0       13.43       25.78      8.06 o 
   2  10   0        7.52       14.76      7.33 o 
   3  10   0        0.31        1.25      9.47 o 
   4  10   0      367.74      369.99     48.53 o 
   5  10   0       19.31       16.77     12.05 o 
   1  11   0        0.47        6.46     19.82 o 
   2  11   0       28.53       52.79     29.05 o 
   3  11   0       46.94       27.78     30.42 o 
 -11   0   1       97.80       84.54     13.30 o 
  -9   0   1       23.93       18.81      5.53 o 
  -7   0   1      149.73      138.61      8.99 o 
  -5   0   1      969.35      835.17     20.58 o 
  -3   0   1      552.23      482.13     12.55 o 
   3   0   1     4417.19     4336.06    111.60 o 
   5   0   1      788.04      821.64     22.96 o 
   7   0   1       45.43       34.77      5.10 o 
   9   0   1      823.12      810.77     42.89 o 
  11   0   1       11.86        0.13     14.54 o 
 -11   1   1       12.33       11.45      9.10 o 
 -10   1   1        0.31        4.46      5.15 o 
  -9   1   1      241.77      225.47     11.49 o 
  -8   1   1     1962.30     2137.64     45.71 o 
  -7   1   1     1482.64     1516.84     29.05 o 
  -6   1   1      576.00      637.12     16.48 o 
  -5   1   1     3355.79     3524.62     47.96 o 
  -4   1   1     2048.79     2175.15     35.08 o 
  -3   1   1      560.18      545.62      9.90 o 
  -2   1   1     6005.42     5704.79    100.27 o 
   1   1   1        1.28       12.78      1.86 o 
   2   1   1     2935.52     2871.31     51.58 o 
   3   1   1      437.54      448.05      8.57 o 
   4   1   1     1422.20     1467.33     22.79 o 
   5   1   1        0.96       39.95      3.68 o 
   6   1   1     3220.46     3430.71     51.71 o 
   7   1   1      143.45      157.28      6.12 o 
   8   1   1     1051.42     1065.30     26.28 o 
   9   1   1      378.45      348.75     13.56 o 
  10   1   1      313.83      255.37     15.28 o 
  11   1   1      121.42      110.96     17.05 o 
 -11   2   1       32.02       34.55      8.85 o 
 -10   2   1       16.08       31.89      6.32 o 
  -9   2   1        2.09       24.16      4.99 o 
  -8   2   1      502.08      475.73     14.78 o 
  -7   2   1        0.66       15.07      3.10 o 
  -6   2   1      129.75      159.63      5.20 o 
  -5   2   1      663.43      685.47     12.26 o 
  -4   2   1     5474.49     5623.89     82.91 o 
  -3   2   1     3553.88     3482.49     56.07 o 
  -2   2   1      487.74      474.31      9.16 o 
  -1   2   1      432.71      365.41      6.43 o 
   0   2   1        1.38       35.85      1.88 o 
   1   2   1        0.01        6.06      1.37 o 
   2   2   1     6076.84     5903.90     99.61 o 
   3   2   1      750.41      566.99     11.35 o 
   4   2   1     1461.92     1522.08     24.03 o 
   5   2   1      519.30      572.58     11.63 o 
   6   2   1      256.39      219.86      6.53 o 
   7   2   1      116.56      123.97      6.03 o 
   8   2   1       80.92      114.03      6.50 o 
   9   2   1       93.61       85.23      8.15 o 
  10   2   1       45.92       37.35     11.12 o 
  11   2   1      119.60      133.51     13.75 o 
 -11   3   1       32.06       58.00     10.90 o 
 -10   3   1      143.03      157.73     12.62 o 
  -9   3   1        1.20        7.63      3.99 o 
  -8   3   1      125.28      104.20      6.64 o 
  -7   3   1     1314.15     1340.57     29.64 o 
  -6   3   1      191.46      178.64      6.90 o 
  -5   3   1      402.66      422.57      9.52 o 
  -4   3   1      261.71      256.23      7.15 o 
  -3   3   1     1321.70     1350.37     21.27 o 
  -2   3   1      767.85      730.40     11.68 o 
  -1   3   1      160.42      166.71      4.03 o 
   0   3   1       32.78       50.38      2.39 o 
   1   3   1    12080.09    12121.73    177.38 o 
   2   3   1      175.93      168.59      4.83 o 
   3   3   1      232.96      205.80      5.30 o 
   4   3   1     1607.90     1530.75     23.64 o 
   5   3   1     1578.52     1627.82     26.11 o 
   6   3   1       68.78       81.97      4.26 o 
   7   3   1      179.68      170.32      7.80 o 
   8   3   1        0.65       13.49      3.88 o 
   9   3   1      622.99      717.96     25.74 o 
  10   3   1      113.41       96.96     11.50 o 
 -10   4   1        0.17        3.71     13.18 o 
  -9   4   1      594.32      515.04     20.03 o 
  -8   4   1        7.49        4.92      3.32 o 
  -7   4   1       53.83       50.54      3.83 o 
  -6   4   1      117.89      123.07      4.18 o 
  -5   4   1       35.76       36.30      3.68 o 
  -4   4   1        0.84        9.32      2.25 o 
  -3   4   1       63.70       68.03      2.94 o 
  -2   4   1      158.64      115.87      4.64 o 
  -1   4   1     1058.27     1027.50     16.68 o 
   0   4   1     5072.72     5063.40     72.93 o 
   1   4   1       40.93       32.38      2.31 o 
   2   4   1       51.93       54.42      3.06 o 
   3   4   1        0.25        5.87      2.01 o 
   4   4   1      936.86      884.23     15.48 o 
   5   4   1      466.38      497.77     11.55 o 
   6   4   1      310.85      307.91      8.39 o 
   7   4   1      230.40      216.11      8.06 o 
   8   4   1      238.52      228.39     10.22 o 
   9   4   1       64.56       63.09      7.90 o 
  10   4   1        5.33       14.35      8.38 o 
 -10   5   1      474.67      485.00     33.68 o 
  -9   5   1      735.82      702.63     31.98 o 
  -8   5   1       90.02       85.41      6.75 o 
  -7   5   1       32.64       42.56      3.69 o 
  -6   5   1       24.59       29.56      2.99 o 
  -5   5   1       16.77       37.07      2.94 o 
  -4   5   1      173.56      186.99      6.07 o 
  -3   5   1     4599.85     4377.34     65.03 o 
  -2   5   1      448.75      450.96     10.37 o 
  -1   5   1      410.31      436.06      8.59 o 
   0   5   1      413.42      357.42      7.94 o 
   1   5   1      359.45      368.25      9.77 o 
   2   5   1        2.20        4.59      1.85 o 
   3   5   1      528.81      518.10     11.00 o 
   4   5   1      443.58      453.74     10.75 o 
   5   5   1      585.16      564.54     13.18 o 
   6   5   1       28.51       36.48      3.63 o 
   7   5   1      112.86      109.81      5.84 o 
   8   5   1        4.41       10.03      3.55 o 
   9   5   1      647.48      664.07     28.24 o 
  10   5   1        0.04        2.78      9.78 o 
  -9   6   1      112.05      159.14     17.17 o 
  -8   6   1       35.85       39.80      4.41 o 
  -7   6   1      187.18      175.48      7.55 o 
  -6   6   1      124.79      103.57      5.26 o 
  -5   6   1      699.80      709.41     16.36 o 
  -4   6   1       74.15       87.06      5.80 o 
  -3   6   1      224.84      224.13      7.79 o 
  -2   6   1      313.60      332.20      9.55 o 
  -1   6   1     1703.28     1821.94     35.05 o 
   0   6   1      203.19      195.18      6.20 o 
   1   6   1       12.99        7.68      2.12 o 
   2   6   1       73.88       79.09      4.97 o 
   3   6   1      586.55      545.76     13.92 o 
   4   6   1     1032.08     1061.94     26.27 o 
   5   6   1       82.78      101.78      5.28 o 
   6   6   1       90.66       87.25      4.64 o 
   7   6   1        9.21       13.67      3.27 o 
   8   6   1      288.63      282.90     15.34 o 
   9   6   1        2.81        5.58      7.17 o 
  -9   7   1        8.07       21.58     17.30 o 
  -8   7   1      252.38      314.16     29.69 o 
  -7   7   1        7.24        7.19      6.41 o 
  -6   7   1      212.22      221.87      9.81 o 
  -5   7   1      190.29      186.77     13.64 o 
  -4   7   1      805.99      830.32     24.51 o 
  -3   7   1      476.15      520.93     15.90 o 
  -2   7   1      131.40      104.46      5.39 o 
  -1   7   1      121.07      130.47      6.67 o 
   0   7   1      317.12      341.20      9.78 o 
   1   7   1      266.80      251.39      8.46 o 
   2   7   1      127.70      124.29      5.33 o 
   3   7   1     1501.36     1667.80     37.42 o 
   4   7   1     1758.76     1816.13     46.49 o 
   5   7   1      865.64      939.25     28.82 o 
   6   7   1      126.20      128.22      7.86 o 
   7   7   1      237.24      219.15     19.79 o 
   8   7   1        8.16       10.76      8.62 o 
   9   7   1       18.26        0.80     18.90 o 
  -8   8   1        2.39       15.46     14.00 o 
  -7   8   1       10.08       15.57     17.35 o 
  -6   8   1       42.75       25.11     10.46 o 
  -5   8   1       85.07       90.90      8.49 o 
  -4   8   1      110.63       87.10      7.69 o 
  -3   8   1      502.31      495.02     22.04 o 
  -2   8   1      158.48      157.86      8.74 o 
  -1   8   1      209.51      190.15      9.36 o 
   0   8   1        1.01        1.67      1.83 o 
   1   8   1       64.81       66.06      3.98 o 
   2   8   1     1192.60     1173.71     29.68 o 
   3   8   1      263.69      301.14     11.11 o 
   4   8   1      162.11      177.22      7.94 o 
   5   8   1        0.27       -0.57      3.40 o 
   6   8   1      204.69      220.40     13.96 o 
   7   8   1       19.06       13.89     17.73 o 
   8   8   1       74.21       95.86     13.72 o 
  -7   9   1      172.27      178.94     48.16 o 
  -6   9   1       61.91       53.41     16.85 o 
  -5   9   1      210.66      147.39     20.02 o 
  -4   9   1      648.01      637.33     38.43 o 
  -3   9   1      276.69      247.60     16.82 o 
  -2   9   1      613.18      698.65     31.55 o 
  -1   9   1      839.44      829.19     31.42 o 
   0   9   1      131.08      116.84      7.02 o 
   1   9   1        0.25        2.05      2.13 o 
   2   9   1      181.88      157.91     11.72 o 
   3   9   1      225.20      216.22     13.71 o 
   4   9   1      257.89      264.54     16.32 o 
   5   9   1       92.13       93.82     11.73 o 
   6   9   1       89.72       95.45     14.01 o 
   7   9   1      119.37      168.72     21.10 o 
  -5  10   1       68.14       19.79     13.39 o 
  -4  10   1       51.60       60.33     17.60 o 
  -3  10   1      168.53      185.88     22.37 o 
  -2  10   1       42.38       34.18      8.44 o 
  -1  10   1       27.01       36.76      7.45 o 
   0  10   1        0.57        3.85      5.48 o 
   1  10   1       24.50       37.10      6.60 o 
   2  10   1       64.39       68.28     10.18 o 
   3  10   1       38.48       14.27     16.11 o 
   4  10   1        3.47       20.86     12.65 o 
   5  10   1       43.40       31.59     17.42 o 
  -3  11   1       64.71       91.50     33.29 o 
  -2  11   1       61.88       49.81     35.74 o 
  -1  11   1        6.54      -18.65     18.65 o 
   0  11   1      659.55      720.40     60.65 o 
   1  11   1       96.93       53.42     25.98 o 
   2  11   1      280.90      274.20     61.81 o 
   3  11   1       10.47      -20.86     32.21 o 
 -10   0   2        1.02       16.82      8.86 o 
  -8   0   2      898.33      876.24     34.05 o 
  -6   0   2     2275.12     2212.65     53.89 o 
  -4   0   2     1556.65     1566.28     37.11 o 
  -2   0   2     1865.48     1599.88     38.02 o 
   2   0   2     3784.62     4052.03    103.81 o 
   4   0   2     5783.69     5843.47    131.06 o 
   6   0   2     2040.57     2076.63     45.74 o 
   8   0   2     1093.48     1066.85     40.79 o 
  10   0   2       78.82       92.22     11.76 o 
 -11   1   2       62.10       93.10     12.41 o 
 -10   1   2       74.66       52.07      7.37 o 
  -9   1   2       59.37       42.91      4.44 o 
  -8   1   2        0.06        1.26      2.80 o 
  -7   1   2        1.12        4.77      2.66 o 
  -6   1   2        9.03       12.59      2.62 o 
  -5   1   2     3804.36     3795.03     55.68 o 
  -4   1   2     3854.62     3901.63     59.01 o 
  -3   1   2        7.03        4.68      2.49 o 
  -2   1   2     6011.68     5391.14     89.06 o 
  -1   1   2        4.61        9.35      1.92 o 
   0   1   2     1618.60      920.43    113.96 o 
   1   1   2      101.01       82.68      3.14 o 
   2   1   2       30.78       52.11      3.06 o 
   3   1   2      664.66      670.31     12.04 o 
   4   1   2      832.62      769.29     12.17 o 
   5   1   2      978.57     1031.23     16.43 o 
   6   1   2      875.32      886.77     17.99 o 
   7   1   2      394.38      364.96     10.42 o 
   8   1   2        3.22        6.26      3.36 o 
   9   1   2      516.46      525.72     20.63 o 
  10   1   2       53.17       25.35      9.30 o 
  11   1   2       54.33       82.27     13.56 o 
 -11   2   2       56.15       45.05     10.29 o 
 -10   2   2       29.78       17.83      5.47 o 
  -9   2   2      104.66       93.36      5.85 o 
  -8   2   2      683.39      624.44     19.68 o 
  -7   2   2     1324.79     1340.12     28.69 o 
  -6   2   2      552.06      555.56     13.79 o 
  -5   2   2       33.34       37.60      2.65 o 
  -4   2   2     1406.23     1340.78     19.36 o 
  -3   2   2        3.19       30.42      1.44 o 
  -2   2   2     2515.17     2408.64     44.22 o 
  -1   2   2      270.19      275.93      5.93 o 
   0   2   2     1942.14     1646.06     29.46 o 
   2   2   2     1738.70     1515.75     28.58 o 
   3   2   2      880.34      752.18     12.99 o 
   4   2   2      534.22      513.85      9.38 o 
   5   2   2       47.52       50.96      3.11 o 
   6   2   2       16.38       27.11      4.49 o 
   7   2   2       15.06       28.24      3.41 o 
   8   2   2       59.35       66.14      5.76 o 
   9   2   2      608.95      634.69     25.68 o 
  10   2   2      255.81      221.42     15.90 o 
  11   2   2        1.48      -10.24     10.70 o 
 -11   3   2       33.15       26.44      9.48 o 
 -10   3   2      249.37      207.47     23.36 o 
  -9   3   2      240.46      223.37      9.63 o 
  -8   3   2     1307.01     1232.96     33.92 o 
  -7   3   2      640.03      659.08     15.46 o 
  -6   3   2      147.43      166.48      5.83 o 
  -5   3   2       42.15       45.07      2.76 o 
  -4   3   2     1537.91     1314.61     21.62 o 
  -3   3   2     4688.47     5004.74     73.34 o 
  -2   3   2     2840.80     2636.76     40.22 o 
  -1   3   2      294.93      291.55      7.15 o 
   0   3   2     3054.31     2947.11     45.11 o 
   1   3   2      100.28      143.61      4.00 o 
   2   3   2     1791.21     1730.96     27.81 o 
   3   3   2     2287.49     2243.74     35.25 o 
   4   3   2     3395.16     3199.71     47.49 o 
   5   3   2      175.68      144.56      5.03 o 
   6   3   2        0.88       14.18      2.65 o 
   7   3   2      389.41      382.44     12.22 o 
   8   3   2       69.20       75.58      6.34 o 
   9   3   2       12.27        7.94      5.30 o 
  10   3   2      141.99      161.04     19.40 o 
 -10   4   2      145.71      123.72      9.15 o 
  -9   4   2        0.07        5.42      3.17 o 
  -8   4   2        5.58        7.75      2.61 o 
  -7   4   2      573.76      651.69     15.23 o 
  -6   4   2      545.14      514.58     12.97 o 
  -5   4   2       35.51       30.19      2.27 o 
  -4   4   2      422.64      423.59      9.05 o 
  -3   4   2     2733.62     2797.78     42.06 o 
  -2   4   2      176.78      164.41      8.32 o 
  -1   4   2     1264.88     1270.25     21.71 o 
   0   4   2      588.60      592.58      9.85 o 
   1   4   2     1405.25     1286.39     20.14 o 
   2   4   2      771.09      854.28     13.97 o 
   3   4   2     1600.54     1605.96     23.64 o 
   4   4   2     1017.06      986.48     16.61 o 
   5   4   2     2087.80     2148.33     34.62 o 
   6   4   2      410.98      427.50     11.21 o 
   7   4   2       98.17       87.55      5.66 o 
   8   4   2       27.65       20.14      4.09 o 
   9   4   2        6.71        4.02      5.52 o 
  10   4   2       23.60       24.14      9.01 o 
 -10   5   2      413.19      404.35     33.76 o 
  -9   5   2       90.19      114.95     11.57 o 
  -8   5   2      310.68      319.44     18.79 o 
  -7   5   2        6.28       15.53      3.37 o 
  -6   5   2       83.99       73.34      3.71 o 
  -5   5   2       55.59       39.65      3.85 o 
  -4   5   2      237.93      221.50      7.02 o 
  -3   5   2        5.80        6.62      2.42 o 
  -2   5   2      165.61      167.26      5.56 o 
  -1   5   2     1280.34     1263.77     19.37 o 
   0   5   2     1911.89     1839.79     26.11 o 
   1   5   2      185.18      176.73      4.86 o 
   2   5   2     2015.08     2056.32     31.39 o 
   3   5   2        0.76        3.21      2.04 o 
   4   5   2      430.56      434.90     15.17 o 
   5   5   2     1243.48     1291.37     25.26 o 
   6   5   2      442.76      452.75     11.46 o 
   7   5   2      166.60      182.43      7.88 o 
   8   5   2      476.56      481.98     18.75 o 
   9   5   2       22.67       29.94      9.32 o 
  10   5   2        3.96        1.91     10.06 o 
  -9   6   2      370.94      359.78     23.70 o 
  -8   6   2      267.80      235.18     17.25 o 
  -7   6   2      193.58      166.27     11.98 o 
  -6   6   2      529.60      496.31     15.81 o 
  -5   6   2       60.35       50.32      3.90 o 
  -4   6   2      166.22      153.05      7.80 o 
  -3   6   2     1635.29     1671.41     40.05 o 
  -2   6   2      244.32      247.44      8.61 o 
  -1   6   2     1367.83     1350.13     26.65 o 
   0   6   2      704.33      695.33     15.78 o 
   1   6   2       39.80       39.12      2.93 o 
   2   6   2       15.24       23.81      3.15 o 
   3   6   2      153.26      146.41      6.16 o 
   4   6   2      136.21      120.89      6.34 o 
   5   6   2       73.56       82.08      4.41 o 
   6   6   2      117.94      108.19      5.36 o 
   7   6   2        2.03        4.35      3.48 o 
   8   6   2       65.74       66.79     12.79 o 
   9   6   2        4.60      -11.20     11.20 o 
  -9   7   2       97.65       58.35     15.65 o 
  -8   7   2       37.23       24.83     11.30 o 
  -7   7   2       34.63       26.35      7.13 o 
  -6   7   2        0.22        8.98      3.31 o 
  -5   7   2      125.08      110.00      7.44 o 
  -4   7   2        6.90       29.91      4.33 o 
  -3   7   2        0.01       -0.30      2.92 o 
  -2   7   2        5.82       16.80      3.81 o 
  -1   7   2       83.54       78.57      4.72 o 
   0   7   2      166.76      168.00      6.15 o 
   1   7   2      147.42      149.34      5.79 o 
   2   7   2      738.07      728.26     19.35 o 
   3   7   2      121.20      128.77      6.69 o 
   4   7   2      182.33      141.57      6.71 o 
   5   7   2      461.84      482.95     18.25 o 
   6   7   2        3.42       17.00      3.85 o 
   7   7   2       41.51       36.69      7.22 o 
   8   7   2      278.61      301.51     21.70 o 
  -8   8   2       66.77       48.03     17.48 o 
  -7   8   2       45.31       38.26     10.82 o 
  -6   8   2        0.11        5.56      5.58 o 
  -5   8   2      520.02      542.21     31.61 o 
  -4   8   2      554.22      510.86     24.76 o 
  -3   8   2      241.02      240.70     12.30 o 
  -2   8   2      647.22      697.65     25.53 o 
  -1   8   2      303.03      299.32     13.64 o 
   0   8   2       18.52       19.12      3.67 o 
   1   8   2        7.80        7.29      3.88 o 
   2   8   2        9.49       39.05      4.92 o 
   3   8   2       10.09        5.69      5.56 o 
   4   8   2      218.45      228.92      9.96 o 
   5   8   2       43.06       30.91      6.61 o 
   6   8   2      613.88      515.97     34.43 o 
   7   8   2      303.89      322.85     31.15 o 
   8   8   2       77.46       38.37     12.61 o 
  -7   9   2        0.27       36.76     20.43 o 
  -6   9   2      188.77      211.21     28.75 o 
  -5   9   2        0.86       10.64     12.67 o 
  -4   9   2       64.98       53.74     13.88 o 
  -3   9   2      562.00      562.26     31.83 o 
  -2   9   2      209.79      211.55     15.72 o 
  -1   9   2       83.25      110.45     11.22 o 
   0   9   2      231.87      214.72     11.57 o 
   1   9   2      913.85     1003.81     29.09 o 
   2   9   2        1.66        6.41      2.56 o 
   3   9   2       62.02       65.07      6.10 o 
   4   9   2       93.66       77.80      8.01 o 
   5   9   2        7.95       15.51      9.05 o 
   6   9   2       31.36       36.03     20.19 o 
   7   9   2        0.33        3.83     17.33 o 
  -5  10   2      345.96      422.33    102.04 o 
  -4  10   2       97.74       80.36     24.38 o 
  -3  10   2      164.15      134.42     16.71 o 
  -2  10   2        0.21        5.95      6.68 o 
  -1  10   2      252.61      275.19     15.47 o 
   0  10   2      110.30      118.05     10.83 o 
   1  10   2        8.96        9.97     10.73 o 
   2  10   2      138.88      118.66     10.16 o 
   3  10   2       42.83       54.77     15.29 o 
   4  10   2       19.22       15.44     10.78 o 
   5  10   2        6.76       15.51     11.17 o 
  -3  11   2        0.46       17.37     32.11 o 
  -2  11   2      343.40      326.00     46.41 o 
  -1  11   2      479.14      528.14     67.89 o 
   0  11   2      161.65      173.56     22.85 o 
   1  11   2        5.45        3.94     18.41 o 
   2  11   2       93.62       58.59     29.51 o 
   3  11   2      121.74      120.69     43.85 o 
 -11   0   3      417.11      439.81     30.35 o 
  -9   0   3        3.85        2.15      5.38 o 
  -7   0   3      612.55      657.60     21.27 o 
  -5   0   3      721.97      821.75     19.87 o 
  -3   0   3    11327.78    11373.00    246.02 o 
  -1   0   3      892.44      663.83     27.44 o 
   1   0   3     1805.19     2045.15     68.52 o 
   3   0   3        9.23       32.34      4.94 o 
   5   0   3     8767.29     9054.67    182.17 o 
   7   0   3       70.05       72.72      7.25 o 
   9   0   3      135.98      166.13     13.95 o 
  11   0   3      111.52      128.12     23.88 o 
 -11   1   3      179.78      187.75     13.21 o 
 -10   1   3        0.59        2.86      4.83 o 
  -9   1   3       61.55       65.28      4.89 o 
  -8   1   3       22.97       26.33      3.40 o 
  -7   1   3      100.76       97.44      4.81 o 
  -6   1   3     3527.98     3524.79     49.63 o 
  -5   1   3      128.48      155.92      5.20 o 
  -4   1   3      454.48      578.51      9.98 o 
  -3   1   3       70.33       90.13      4.96 o 
  -2   1   3      323.36      348.13      7.32 o 
  -1   1   3     2676.10     2506.08     60.89 o 
   0   1   3      742.14      708.25     18.08 o 
   1   1   3    10615.01    10458.46    206.07 o 
   2   1   3    12000.21    11598.88    215.26 o 
   3   1   3      201.94      164.17      4.26 o 
   4   1   3        2.76        4.13      1.47 o 
   5   1   3      438.60      505.70      9.97 o 
   6   1   3      244.30      257.22      7.49 o 
   7   1   3      380.91      396.01     11.49 o 
   8   1   3      102.83       84.34      5.41 o 
   9   1   3      122.75      122.83      9.18 o 
  10   1   3      434.25      489.31     25.90 o 
  11   1   3        2.05       -3.85     10.55 o 
 -11   2   3        9.20       18.91      8.32 o 
 -10   2   3        0.02        0.67      5.11 o 
  -9   2   3       76.97       59.53      5.69 o 
  -8   2   3        7.53        7.58      2.80 o 
  -7   2   3      548.91      546.67     13.92 o 
  -6   2   3        5.37       33.33      2.81 o 
  -5   2   3       23.01       23.76      2.22 o 
  -4   2   3      795.46      633.62      9.70 o 
  -3   2   3     2229.80     2178.32     40.72 o 
  -2   2   3      684.04      642.22     11.79 o 
  -1   2   3     1366.69     1340.07     27.00 o 
   0   2   3     1451.14     1427.17     29.69 o 
   2   2   3      751.32      713.82     13.26 o 
   3   2   3       53.64       48.45      3.16 o 
   4   2   3     1397.81     1370.77     23.25 o 
   5   2   3      226.82      200.21     10.14 o 
   6   2   3       20.49       27.07      3.95 o 
   7   2   3       41.66       39.01      3.80 o 
   8   2   3       33.54       41.26      5.78 o 
   9   2   3      282.00      273.22     14.46 o 
  10   2   3      367.80      377.34     21.71 o 
 -11   3   3      257.58      247.06     21.54 o 
 -10   3   3        5.12        3.70      5.17 o 
  -9   3   3       83.16       79.46      4.97 o 
  -8   3   3      196.41      229.12     12.54 o 
  -7   3   3     1521.03     1501.61     31.27 o 
  -6   3   3      580.08      603.83     14.56 o 
  -5   3   3      231.56      217.78     10.74 o 
  -4   3   3      648.63      705.06     17.37 o 
  -3   3   3     2422.75     2630.97     44.80 o 
  -2   3   3     4905.51     4683.33     82.38 o 
  -1   3   3     4500.30     4172.38     63.35 o 
   0   3   3      140.87      163.16      4.32 o 
   1   3   3      229.30      343.00      7.88 o 
   2   3   3      135.02      111.67      3.94 o 
   3   3   3      231.17      213.06      5.77 o 
   4   3   3      244.10      264.32      5.82 o 
   5   3   3      630.69      628.04     12.99 o 
   6   3   3      597.99      603.27     14.27 o 
   7   3   3      923.15      943.23     25.13 o 
   8   3   3       22.37       15.50      3.35 o 
   9   3   3       27.66       31.54      6.88 o 
  10   3   3       42.78       66.69     10.96 o 
 -10   4   3      338.61      321.75     25.80 o 
  -9   4   3        0.82        9.16      6.76 o 
  -8   4   3      364.04      423.51     17.63 o 
  -7   4   3      150.34      150.93     10.25 o 
  -6   4   3        0.41        2.22      3.17 o 
  -5   4   3      374.49      411.52     12.20 o 
  -4   4   3     4416.00     4592.62     80.59 o 
  -3   4   3      881.17      943.93     16.71 o 
  -2   4   3      140.80      162.90      4.99 o 
  -1   4   3     1848.69     1702.36     27.94 o 
   0   4   3     3593.55     3607.36     53.83 o 
   1   4   3      221.33      299.71      8.45 o 
   2   4   3      288.83      307.91      7.34 o 
   3   4   3     2384.70     2506.93     34.21 o 
   4   4   3      985.16      850.07     15.82 o 
   5   4   3      107.65       79.62      3.28 o 
   6   4   3      540.73      520.38     12.17 o 
   7   4   3      747.45      708.77     23.91 o 
   8   4   3      169.92      173.34     10.93 o 
   9   4   3       48.16       46.84      9.61 o 
  10   4   3      147.17      102.08     16.50 o 
 -10   5   3      119.28       83.09     13.88 o 
  -9   5   3        0.06        4.10      6.65 o 
  -8   5   3        8.55        2.03      5.92 o 
  -7   5   3      280.17      267.12     11.91 o 
  -6   5   3     1206.84     1179.00     34.60 o 
  -5   5   3      760.28      791.20     19.06 o 
  -4   5   3       44.09       52.92      3.61 o 
  -3   5   3      878.62      848.34     16.23 o 
  -2   5   3      372.26      359.84     10.38 o 
  -1   5   3      724.07      730.26     21.44 o 
   0   5   3      132.32      146.44      5.16 o 
   1   5   3      260.97      274.53      7.37 o 
   2   5   3      888.23      868.32     14.98 o 
   3   5   3      305.03      331.16      7.72 o 
   4   5   3      898.94      910.18     17.25 o 
   5   5   3     3082.15     3200.52     60.61 o 
   6   5   3      131.05      124.06      6.82 o 
   7   5   3       16.26       17.09      4.22 o 
   8   5   3       32.96       37.57      7.85 o 
   9   5   3        4.49        8.58      8.83 o 
  -9   6   3       25.21       37.76     14.14 o 
  -8   6   3      981.11     1016.87     46.07 o 
  -7   6   3       67.13       78.06      7.86 o 
  -6   6   3      224.11      228.13     17.34 o 
  -5   6   3      475.83      513.64     17.38 o 
  -4   6   3      321.11      322.46     11.45 o 
  -3   6   3        7.51        9.01      2.77 o 
  -2   6   3      112.77      120.69      5.72 o 
  -1   6   3        1.66       29.49      3.39 o 
   0   6   3     2197.34     2206.63     37.29 o 
   1   6   3      631.42      627.08     14.21 o 
   2   6   3      129.87      142.18      6.80 o 
   3   6   3      560.02      546.54     14.98 o 
   4   6   3       14.66       15.28      3.53 o 
   5   6   3      206.76      189.07      6.93 o 
   6   6   3      219.74      195.90      8.50 o 
   7   6   3      119.37      140.92      9.76 o 
   8   6   3      235.27      232.22     15.95 o 
   9   6   3      295.54      339.41     24.95 o 
  -9   7   3      309.37      334.90     30.37 o 
  -8   7   3       93.31       79.14     12.01 o 
  -7   7   3       17.75       29.01      6.52 o 
  -6   7   3        0.06        0.26      3.09 o 
  -5   7   3       29.50       17.46      4.60 o 
  -4   7   3       34.13       51.88      5.21 o 
  -3   7   3       41.84       39.75      4.33 o 
  -2   7   3     2059.31     2120.74     43.86 o 
  -1   7   3      142.51      140.73      8.17 o 
   0   7   3      390.83      395.65     11.95 o 
   1   7   3        5.55        8.05      2.60 o 
   2   7   3       81.07       84.00      5.07 o 
   3   7   3     1106.06     1092.72     28.59 o 
   4   7   3      739.73      795.01     27.10 o 
   5   7   3       55.25       52.03      5.75 o 
   6   7   3      335.70      330.93     17.03 o 
   7   7   3        3.67       17.26      7.65 o 
   8   7   3      299.71      352.23     24.99 o 
  -8   8   3       97.48       85.58     20.42 o 
  -7   8   3      162.26      177.41     15.76 o 
  -6   8   3      127.84      130.74     15.01 o 
  -5   8   3       30.46       26.19      6.22 o 
  -4   8   3       93.80       98.27      8.06 o 
  -3   8   3      966.81     1044.77     36.72 o 
  -2   8   3      243.92      247.81     11.20 o 
  -1   8   3        0.85       -3.71      3.71 o 
   0   8   3       24.67       28.98      4.47 o 
   1   8   3      642.21      649.92     21.97 o 
   2   8   3       45.13       59.09      6.03 o 
   3   8   3       28.09       35.27      6.57 o 
   4   8   3       88.25       91.97      6.56 o 
   5   8   3      293.15      338.37     20.42 o 
   6   8   3      143.86      119.13     17.11 o 
   7   8   3      159.75      194.73     21.26 o 
  -7   9   3       42.56       93.35     19.38 o 
  -6   9   3       85.45       53.02     19.90 o 
  -5   9   3      231.04      232.03     27.79 o 
  -4   9   3       26.98       17.00      7.95 o 
  -3   9   3      268.99      239.45     15.84 o 
  -2   9   3      164.71      185.56     12.39 o 
  -1   9   3      152.81      117.39      9.61 o 
   0   9   3       35.08       32.56      5.56 o 
   1   9   3      537.89      494.09     23.51 o 
   2   9   3      487.52      492.33     18.12 o 
   3   9   3       84.37       75.04      6.71 o 
   4   9   3       49.84       59.27      9.55 o 
   5   9   3        0.01        3.18     10.36 o 
   6   9   3       17.62       14.26     13.61 o 
  -5  10   3        8.54       54.45     39.89 o 
  -4  10   3      165.47      166.46     24.25 o 
  -3  10   3       17.74        9.09     13.95 o 
  -2  10   3      376.99      374.35     36.12 o 
  -1  10   3       30.04       33.44      9.06 o 
   0  10   3        3.56        8.04      6.08 o 
   1  10   3       31.35       32.39      6.14 o 
   2  10   3      107.83      105.42     12.81 o 
   3  10   3      266.10      247.03     17.96 o 
   4  10   3        6.97       17.53     11.22 o 
   5  10   3      158.84      111.91     18.48 o 
  -3  11   3      105.26       88.67     37.15 o 
  -2  11   3        6.79       21.01     23.50 o 
  -1  11   3      152.91      144.33     37.99 o 
   0  11   3      414.98      371.80     62.43 o 
   1  11   3       30.29       47.13     22.60 o 
   2  11   3        9.44       -3.85     21.92 o 
   3  11   3        0.20      -20.27     33.84 o 
 -10   0   4      270.37      300.65     18.94 o 
  -8   0   4       28.42       23.84      4.61 o 
  -6   0   4     2589.21     2708.75     60.65 o 
  -4   0   4      715.14      738.60     17.09 o 
  -2   0   4      595.60      447.41     13.40 o 
   0   0   4     2244.98     2178.75     77.97 o 
   2   0   4    13389.44    14530.92    384.09 o 
   4   0   4      759.87      600.38     16.07 o 
   6   0   4       38.58       44.41      4.40 o 
   8   0   4       40.36       41.52      7.90 o 
  10   0   4      104.52      116.98     19.24 o 
 -11   1   4      570.57      629.16     30.45 o 
 -10   1   4      132.77      133.32     10.88 o 
  -9   1   4        0.32        4.79      3.48 o 
  -8   1   4      267.15      274.82      8.58 o 
  -7   1   4     1664.08     1662.67     32.53 o 
  -6   1   4      145.58      125.51      4.38 o 
  -5   1   4        3.41       13.35      2.60 o 
  -4   1   4      488.06      462.83     10.38 o 
  -3   1   4     8721.95     8619.04    152.66 o 
  -2   1   4     1347.79     1308.00     28.49 o 
  -1   1   4     7770.56     7818.98    178.16 o 
   0   1   4       31.08       34.66      2.68 o 
   1   1   4     4838.34     5081.14    101.79 o 
   2   1   4      614.65      647.18     12.93 o 
   3   1   4      357.91      373.30      7.89 o 
   4   1   4     1051.20     1146.47     19.42 o 
   5   1   4     3514.70     3453.80     55.00 o 
   6   1   4        6.14        6.67      2.69 o 
   7   1   4       77.08       58.36      3.88 o 
   8   1   4       69.29       45.48      4.84 o 
   9   1   4      152.01      157.29     11.75 o 
  10   1   4       27.91       33.33      8.68 o 
 -11   2   4      310.77      292.40     22.09 o 
 -10   2   4      135.41      118.64     11.00 o 
  -9   2   4      177.12      147.58      8.87 o 
  -8   2   4      561.53      513.56     13.35 o 
  -7   2   4      547.98      553.11     14.91 o 
  -6   2   4      414.58      384.13      8.47 o 
  -5   2   4     2331.60     2217.44     37.16 o 
  -4   2   4      696.40      728.46     16.19 o 
  -3   2   4      611.62      570.89     12.23 o 
  -2   2   4      274.35      308.92      9.16 o 
  -1   2   4        3.88       11.84      1.94 o 
   0   2   4     6514.34     6380.91    118.08 o 
   1   2   4       91.67      129.48      5.40 o 
   2   2   4     3752.77     3822.03     66.98 o 
   3   2   4     1348.47     1488.61     26.67 o 
   4   2   4       49.47       52.92      4.21 o 
   5   2   4     2227.10     2234.35     39.79 o 
   6   2   4      492.26      467.38     17.08 o 
   7   2   4      251.01      221.83      9.58 o 
   8   2   4      125.61      110.29      8.86 o 
   9   2   4       29.60       36.81      8.48 o 
  10   2   4        5.80       12.43      9.06 o 
 -11   3   4       11.20       10.84     19.96 o 
 -10   3   4      195.00      158.61      8.81 o 
  -9   3   4      586.49      540.76     20.26 o 
  -8   3   4      262.73      216.22     10.04 o 
  -7   3   4     1078.14     1180.59     34.40 o 
  -6   3   4      285.04      283.67     12.90 o 
  -5   3   4      602.83      641.72     14.93 o 
  -4   3   4     1185.69     1113.24     25.68 o 
  -3   3   4      502.78      463.38     11.67 o 
  -2   3   4      510.01      424.68      9.36 o 
  -1   3   4      782.48      718.75     13.45 o 
   0   3   4        8.66       17.64      2.00 o 
   1   3   4        6.00        9.99      2.11 o 
   2   3   4      906.21      904.35     16.26 o 
   3   3   4      174.90      178.02      6.52 o 
   4   3   4       55.14       49.24      5.61 o 
   5   3   4      362.26      401.61     10.60 o 
   6   3   4     1558.08     1581.61     40.15 o 
   7   3   4      797.88      804.69     28.98 o 
   8   3   4       22.81       25.72      7.64 o 
   9   3   4      239.56      195.85     15.02 o 
  10   3   4      389.37      401.54     30.14 o 
 -10   4   4       37.07       22.48      8.33 o 
  -9   4   4      149.53      171.53     16.74 o 
  -8   4   4     1501.30     1468.43     49.40 o 
  -7   4   4      544.88      526.83     20.70 o 
  -6   4   4      225.38      234.53     11.10 o 
  -5   4   4       16.87       31.94      6.17 o 
  -4   4   4        1.81       -0.19      3.21 o 
  -3   4   4      524.63      567.64     14.03 o 
  -2   4   4     3227.45     3390.32     57.27 o 
  -1   4   4      321.78      419.96     10.64 o 
   0   4   4     2889.68     2876.61     42.32 o 
   1   4   4        0.20        3.05      2.00 o 
   2   4   4     5689.82     6005.12     82.97 o 
   3   4   4     1646.32     1602.84     23.92 o 
   4   4   4       70.05       72.50      4.28 o 
   5   4   4      752.11      766.14     19.00 o 
   6   4   4      373.02      409.13     14.59 o 
   7   4   4        0.89       -4.59      4.59 o 
   8   4   4        5.35        3.65      5.72 o 
   9   4   4      169.95      156.00     17.69 o 
  10   4   4       88.73       95.62     16.63 o 
 -10   5   4        3.26        5.88      9.46 o 
  -9   5   4      114.22      122.74     13.17 o 
  -8   5   4      445.15      452.70     20.13 o 
  -7   5   4      115.98      111.98      7.81 o 
  -6   5   4      295.21      323.93     13.01 o 
  -5   5   4       93.65       91.65      6.66 o 
  -4   5   4      911.20      941.71     20.33 o 
  -3   5   4      542.59      487.19     13.52 o 
  -2   5   4     2882.50     2992.36     49.42 o 
  -1   5   4     1164.35     1103.17     19.65 o 
   0   5   4      143.13      142.46      5.24 o 
   1   5   4      245.05      277.82      6.69 o 
   2   5   4     3741.35     3868.05     55.59 o 
   3   5   4       48.60       62.64      3.92 o 
   4   5   4      220.10      241.23      9.22 o 
   5   5   4      520.70      515.37     10.98 o 
   6   5   4     1597.65     1716.61     51.88 o 
   7   5   4        1.33        0.55      5.28 o 
   8   5   4      242.31      244.93     19.07 o 
   9   5   4      189.86      194.59     19.68 o 
  -9   6   4       76.68       58.86     14.51 o 
  -8   6   4        0.97        6.12      6.50 o 
  -7   6   4       14.55       10.84      6.39 o 
  -6   6   4        4.06       22.34      6.26 o 
  -5   6   4       59.05       61.34      4.87 o 
  -4   6   4      382.54      379.35     13.04 o 
  -3   6   4      323.35      329.68      9.23 o 
  -2   6   4      356.15      376.39     13.74 o 
  -1   6   4      368.56      352.07     12.30 o 
   0   6   4      332.48      301.16      8.81 o 
   1   6   4      241.52      232.33      7.20 o 
   2   6   4       28.80       28.78      3.60 o 
   3   6   4      854.39      874.42     21.04 o 
   4   6   4      460.33      441.12     14.61 o 
   5   6   4      585.42      633.87     16.93 o 
   6   6   4       11.07       12.28      4.60 o 
   7   6   4      164.24      129.46      9.10 o 
   8   6   4      153.31      151.97     13.60 o 
   9   6   4        2.64       10.01     10.80 o 
  -9   7   4       22.03       51.11     16.84 o 
  -8   7   4      254.67      238.73     19.17 o 
  -7   7   4      491.20      520.45     27.63 o 
  -6   7   4       81.41       80.16      7.09 o 
  -5   7   4        0.54        5.16      2.88 o 
  -4   7   4       33.66       38.43      4.44 o 
  -3   7   4      298.62      315.52     12.07 o 
  -2   7   4      159.81      149.61      6.97 o 
  -1   7   4        0.54        4.76      3.42 o 
   0   7   4     1544.03     1572.96     36.25 o 
   1   7   4      898.33      861.36     21.61 o 
   2   7   4      777.89      798.03     21.27 o 
   3   7   4        0.09       -1.98      3.38 o 
   4   7   4       66.82       91.78      6.08 o 
   5   7   4      428.22      465.53     19.78 o 
   6   7   4       16.51       16.01      5.92 o 
   7   7   4       30.58       31.48      9.51 o 
   8   7   4       90.03      121.53     24.99 o 
  -8   8   4        0.15       -0.74     15.93 o 
  -7   8   4        0.16       11.27      9.68 o 
  -6   8   4      155.57      122.42     13.65 o 
  -5   8   4      134.65      115.09     12.91 o 
  -4   8   4      850.45      836.34     46.05 o 
  -3   8   4      265.62      265.26     12.42 o 
  -2   8   4      631.27      662.87     24.25 o 
  -1   8   4        7.42        2.22      4.70 o 
   0   8   4      139.74      143.52      7.68 o 
   1   8   4        9.80        9.69      3.56 o 
   2   8   4      142.83      133.83     11.59 o 
   3   8   4        0.91        8.76      4.17 o 
   4   8   4       55.14       37.09      7.06 o 
   5   8   4        0.26        1.86      5.60 o 
   6   8   4      106.09      113.27     15.61 o 
   7   8   4       75.50       98.56     18.01 o 
  -7   9   4      195.22      197.77     25.17 o 
  -6   9   4        0.04        9.17     13.60 o 
  -5   9   4        1.47        2.44      7.68 o 
  -4   9   4       98.31       93.70     16.73 o 
  -3   9   4      112.83      105.88     18.97 o 
  -2   9   4       48.38       38.54      9.07 o 
  -1   9   4        0.07        6.59      4.56 o 
   0   9   4       99.72      103.74     10.14 o 
   1   9   4      749.37      889.13     41.37 o 
   2   9   4       27.01       21.36      4.65 o 
   3   9   4      101.14       85.98      8.06 o 
   4   9   4      450.87      465.97     29.53 o 
   5   9   4       51.43       65.50     20.55 o 
   6   9   4       22.53       37.13     14.23 o 
  -5  10   4       91.57       79.75     24.00 o 
  -4  10   4      107.76      121.44     21.09 o 
  -3  10   4       13.62       25.88     15.09 o 
  -2  10   4      347.09      384.78     36.48 o 
  -1  10   4      185.03      159.94     14.71 o 
   0  10   4        1.71        8.88      7.12 o 
   1  10   4       52.33       51.70     10.11 o 
   2  10   4       18.12       10.20      9.28 o 
   3  10   4        0.11        7.16      7.39 o 
   4  10   4        5.01       23.00     17.45 o 
   5  10   4       76.59       41.56     14.70 o 
  -3  11   4      182.05      157.09     43.28 o 
  -2  11   4      251.25      172.28     38.89 o 
  -1  11   4      232.09      294.18     53.35 o 
   0  11   4       16.85       24.66     20.09 o 
   1  11   4       14.31       36.16     20.82 o 
   2  11   4      144.58      165.27     37.63 o 
   3  11   4       11.46      -10.15     17.67 o 
 -11   0   5     1312.92     1386.81     77.45 o 
  -9   0   5      288.25      249.68     12.91 o 
  -7   0   5      314.48      264.71     11.01 o 
  -5   0   5      493.99      521.25     13.50 o 
  -3   0   5     5738.08     5555.68    134.23 o 
  -1   0   5     3403.98     3218.47    109.29 o 
   1   0   5      919.45     1083.47     35.30 o 
   3   0   5     2766.71     2586.48     61.31 o 
   5   0   5     1241.04     1303.50     40.46 o 
   7   0   5       64.75       78.09      8.40 o 
   9   0   5      144.93      128.51     15.35 o 
 -11   1   5       99.32      102.33      9.57 o 
 -10   1   5      240.39      233.61     13.20 o 
  -9   1   5       78.69       76.20      6.96 o 
  -8   1   5      332.47      354.77     12.63 o 
  -7   1   5     2074.48     2149.85     40.36 o 
  -6   1   5       70.36       88.38      4.22 o 
  -5   1   5     2651.80     2638.96     41.12 o 
  -4   1   5        0.00       12.96      2.55 o 
  -3   1   5       27.97       76.12      3.03 o 
  -2   1   5      230.11      146.43      4.59 o 
  -1   1   5      831.75      767.08     17.23 o 
   0   1   5     2065.00     1997.34     43.34 o 
   1   1   5      390.61      331.95      7.76 o 
   2   1   5     1273.87     1083.40     20.70 o 
   3   1   5     1945.92     1788.27     27.72 o 
   4   1   5       14.61       12.87      2.22 o 
   5   1   5      150.40      148.10      5.23 o 
   6   1   5      367.62      356.47     15.14 o 
   7   1   5       45.78       41.17      4.61 o 
   8   1   5      254.49      270.35     14.43 o 
   9   1   5       41.73       32.67      8.65 o 
  10   1   5        0.02       13.73      9.54 o 
 -11   2   5       83.18       47.15      7.89 o 
 -10   2   5      497.44      515.12     24.17 o 
  -9   2   5      132.18      114.86      6.00 o 
  -8   2   5        2.13        3.05      2.47 o 
  -7   2   5      715.86      747.67     18.07 o 
  -6   2   5      109.42      118.51      5.73 o 
  -5   2   5        0.02        2.46      3.19 o 
  -4   2   5      902.66     1035.28     21.01 o 
  -3   2   5     4846.00     4959.81     97.11 o 
  -2   2   5     3830.08     3875.62     79.33 o 
  -1   2   5     1555.04     1391.17     29.87 o 
   0   2   5      122.69      119.41      5.26 o 
   1   2   5     2390.22     2329.96     40.43 o 
   2   2   5      362.34      309.20     12.54 o 
   3   2   5      578.51      608.77     13.22 o 
   4   2   5      191.90      148.97      9.56 o 
   5   2   5      190.16      194.51      8.74 o 
   6   2   5     1463.68     1567.05     39.23 o 
   7   2   5     1280.32     1218.75     42.60 o 
   8   2   5      509.37      616.39     29.64 o 
   9   2   5      183.44      198.89     14.66 o 
  10   2   5        1.11       14.35     10.50 o 
 -11   3   5        0.51        4.13     10.49 o 
 -10   3   5       41.25       59.78      9.85 o 
  -9   3   5      916.34      845.08     33.95 o 
  -8   3   5        9.23       21.73      5.15 o 
  -7   3   5       94.46       87.07      7.33 o 
  -6   3   5      115.88      113.94      6.50 o 
  -5   3   5     3118.43     3165.23     59.32 o 
  -4   3   5     2607.45     2819.03     48.77 o 
  -3   3   5      259.54      253.37      6.06 o 
  -2   3   5      621.65      644.50     15.47 o 
  -1   3   5     1567.55     1524.34     28.53 o 
   0   3   5        3.27        6.36      1.85 o 
   1   3   5        1.81        6.41      1.91 o 
   2   3   5     1812.54     1700.33     28.95 o 
   3   3   5     5156.47     5198.26     79.95 o 
   4   3   5       31.97       28.83      3.42 o 
   5   3   5      328.79      309.92     10.08 o 
   6   3   5     1015.67     1005.27     28.96 o 
   7   3   5       67.16       63.12      6.50 o 
   8   3   5        1.43       12.58      8.56 o 
   9   3   5       32.58       39.37      8.67 o 
  10   3   5       31.36       26.06     12.66 o 
 -10   4   5      122.71      183.65     17.06 o 
  -9   4   5       64.68       54.68      8.13 o 
  -8   4   5       61.94       66.21      7.93 o 
  -7   4   5      434.18      407.28     25.51 o 
  -6   4   5     1853.10     1890.95     48.05 o 
  -5   4   5     2524.86     2593.11     56.78 o 
  -4   4   5      247.94      301.96      8.91 o 
  -3   4   5      601.34      619.70     16.07 o 
  -2   4   5     3427.10     3270.52     44.33 o 
  -1   4   5      430.18      393.81     10.29 o 
   0   4   5     1928.54     2128.17     33.34 o 
   1   4   5     5079.78     5043.04     65.19 o 
   2   4   5    13726.49    14670.19    198.13 o 
   3   4   5       97.36      118.83      5.71 o 
   4   4   5      393.52      395.40     10.92 o 
   5   4   5        2.83       17.21      5.26 o 
   6   4   5      410.70      403.42     15.20 o 
   7   4   5       27.56       31.98      5.66 o 
   8   4   5        2.19        3.52      7.11 o 
   9   4   5      136.97      138.72     16.42 o 
  10   4   5      446.30      491.23     38.21 o 
 -10   5   5       56.53       61.61     14.45 o 
  -9   5   5      259.99      222.28     14.44 o 
  -8   5   5       82.07      103.86      8.76 o 
  -7   5   5       30.15       27.97      5.98 o 
  -6   5   5      656.09      675.73     20.12 o 
  -5   5   5      134.70      139.14      7.72 o 
  -4   5   5       50.49       49.86      3.45 o 
  -3   5   5      361.74      348.67     10.27 o 
  -2   5   5      812.38      893.29     19.22 o 
  -1   5   5     1367.21     1337.76     23.90 o 
   0   5   5     1240.76     1217.16     18.86 o 
   1   5   5     2461.80     2480.05     38.30 o 
   2   5   5      108.40      122.64      5.13 o 
   3   5   5      430.63      413.51     10.17 o 
   4   5   5     1112.61     1097.21     23.08 o 
   5   5   5      624.63      619.71     18.31 o 
   6   5   5       84.59       88.99      9.23 o 
   7   5   5      417.49      416.06     19.80 o 
   8   5   5       64.34       49.87     17.12 o 
   9   5   5      320.66      399.09     30.99 o 
  -9   6   5      190.86      198.83     20.23 o 
  -8   6   5      109.92      113.81     11.74 o 
  -7   6   5       15.94       16.18      7.77 o 
  -6   6   5      616.16      641.86     22.02 o 
  -5   6   5       66.63       43.08      6.79 o 
  -4   6   5       18.42       16.09      3.51 o 
  -3   6   5      969.73      998.83     19.24 o 
  -2   6   5      878.69      922.41     21.47 o 
  -1   6   5        0.02        5.03      3.08 o 
   0   6   5      105.64      104.10      4.25 o 
   1   6   5      296.96      313.19      9.79 o 
   2   6   5      698.85      733.03     15.65 o 
   3   6   5      276.97      275.64      9.69 o 
   4   6   5     1013.32     1088.94     28.77 o 
   5   6   5        0.26        0.93      1.81 o 
   6   6   5      428.53      408.56     15.54 o 
   7   6   5       83.32       69.17      8.49 o 
   8   6   5      584.55      638.87     39.87 o 
   9   6   5        0.21       19.73      9.50 o 
  -9   7   5       37.73       27.97     24.69 o 
  -8   7   5        0.28        3.06     11.84 o 
  -7   7   5       38.18       21.85     14.56 o 
  -6   7   5      197.05      229.51     17.97 o 
  -5   7   5      197.25      183.92      9.69 o 
  -4   7   5      563.29      574.33     21.54 o 
  -3   7   5        2.86        2.09      3.04 o 
  -2   7   5      154.47      147.09      8.39 o 
  -1   7   5        0.61        5.00      3.24 o 
   0   7   5       92.42      100.34      5.33 o 
   1   7   5      104.07       96.34      5.03 o 
   2   7   5      720.12      662.29     21.27 o 
   3   7   5       75.71       53.01      6.90 o 
   4   7   5        6.57        1.83      3.79 o 
   5   7   5       33.24       24.61      5.89 o 
   6   7   5        2.67        8.09      5.96 o 
   7   7   5       35.84       18.50     10.21 o 
   8   7   5        7.23       21.37     10.26 o 
  -8   8   5      218.16      228.71     24.82 o 
  -7   8   5      728.99      817.70     44.53 o 
  -6   8   5        1.33        8.54     10.15 o 
  -5   8   5       77.95       65.19      9.99 o 
  -4   8   5      191.33      189.90     12.29 o 
  -3   8   5      257.96      235.98     11.14 o 
  -2   8   5       13.56        6.24      4.71 o 
  -1   8   5       25.03       21.76      4.60 o 
   0   8   5      121.70      100.85      6.27 o 
   1   8   5      372.91      389.60     17.35 o 
   2   8   5       10.21        6.19      3.71 o 
   3   8   5      100.06      116.02      9.30 o 
   4   8   5      241.26      266.84     14.86 o 
   5   8   5       52.49       45.34      8.12 o 
   6   8   5       86.21       38.26     11.63 o 
   7   8   5      106.50      124.27     20.29 o 
  -7   9   5        1.58        2.57     10.85 o 
  -6   9   5       14.38       14.33     19.20 o 
  -5   9   5       92.52      122.85     17.47 o 
  -4   9   5      121.26      130.26     13.77 o 
  -3   9   5       31.54       34.04      6.50 o 
  -2   9   5       67.17       42.48     10.47 o 
  -1   9   5      386.97      361.65     20.52 o 
   0   9   5        0.21        4.01      6.08 o 
   1   9   5      318.20      316.46     14.64 o 
   2   9   5       19.51       14.11      4.44 o 
   3   9   5      191.84      192.69     12.67 o 
   4   9   5        1.06        4.19      6.78 o 
   5   9   5       24.80       35.25     10.55 o 
   6   9   5        6.92       13.58     11.45 o 
  -5  10   5      584.39      635.45     72.51 o 
  -4  10   5      566.97      587.53     63.72 o 
  -3  10   5      243.26      211.75     26.28 o 
  -2  10   5      134.13      122.90     17.65 o 
  -1  10   5      110.62      124.82     18.08 o 
   0  10   5      453.03      452.31     30.79 o 
   1  10   5        0.07       -3.67      7.92 o 
   2  10   5      175.05      190.03     20.97 o 
   3  10   5       42.99       56.96     11.20 o 
   4  10   5      187.85      172.87     23.40 o 
   5  10   5       60.36       49.21     30.78 o 
  -3  11   5       10.55        0.10     24.89 o 
  -2  11   5       98.02       67.03     29.21 o 
  -1  11   5        1.66       -7.58     19.81 o 
   0  11   5        2.56       11.97     34.56 o 
   1  11   5       99.76       88.93     31.10 o 
   2  11   5        5.91       10.60     11.56 o 
 -10   0   6      252.62      187.82     22.15 o 
  -8   0   6     1185.53     1105.73     36.72 o 
  -6   0   6       94.94       90.14      5.95 o 
  -4   0   6     2799.51     2576.94     51.05 o 
  -2   0   6        0.74       -1.16      2.65 o 
   0   0   6     3254.14     3060.64     97.41 o 
   2   0   6     3738.90     3518.24     88.39 o 
   4   0   6     1410.39     1443.75     36.15 o 
   6   0   6      496.11      483.41     20.84 o 
   8   0   6       33.13       31.73      8.68 o 
  10   0   6      119.20      145.86     24.56 o 
 -11   1   6      289.10      320.56     18.32 o 
 -10   1   6      101.29       98.76      7.25 o 
  -9   1   6      419.86      455.14     14.37 o 
  -8   1   6      380.82      364.97     10.73 o 
  -7   1   6       64.96       94.24      5.88 o 
  -6   1   6       34.05       83.45      5.97 o 
  -5   1   6      520.05      521.38     10.83 o 
  -4   1   6       34.25       46.60      2.65 o 
  -3   1   6      283.14      249.35      6.32 o 
  -2   1   6     3427.39     3167.33     69.43 o 
  -1   1   6     6994.16     6820.33    159.54 o 
   0   1   6     4600.11     4450.81     85.37 o 
   1   1   6       37.49       47.84      3.16 o 
   2   1   6     1847.95     1802.28     32.18 o 
   3   1   6      248.68      288.31      6.95 o 
   4   1   6        1.92        1.21      2.04 o 
   5   1   6       27.30       37.81      3.34 o 
   6   1   6      169.55      156.33      7.44 o 
   7   1   6      851.60      780.38     27.75 o 
   8   1   6       44.42       33.51      5.70 o 
   9   1   6       10.57       27.99     11.51 o 
  10   1   6        4.13       12.50     11.79 o 
 -11   2   6        0.12       10.58     10.24 o 
 -10   2   6       48.34       40.49      6.81 o 
  -9   2   6      847.13      833.71     23.76 o 
  -8   2   6      147.63      164.34      6.99 o 
  -7   2   6     1542.49     1461.20     29.49 o 
  -6   2   6      320.10      322.14     11.18 o 
  -5   2   6     1923.97     2022.19     37.36 o 
  -4   2   6       10.02       11.66      3.32 o 
  -3   2   6      539.29      595.38     16.41 o 
  -2   2   6     1049.09     1058.96     21.56 o 
  -1   2   6     1768.87     1810.37     36.17 o 
   0   2   6       80.23      121.19      4.68 o 
   1   2   6     2523.75     2366.17     43.73 o 
   2   2   6       52.26       43.67      2.50 o 
   3   2   6     1473.03     1487.59     24.19 o 
   4   2   6        9.08       20.30      3.40 o 
   5   2   6       81.39       78.62      7.89 o 
   6   2   6     2911.67     3078.70     73.79 o 
   7   2   6        0.31       -2.80      4.41 o 
   8   2   6       25.53       30.06      7.14 o 
   9   2   6       29.15       32.39      8.33 o 
  10   2   6       81.00       64.79     20.40 o 
 -11   3   6      126.59      124.77     14.71 o 
 -10   3   6      399.72      373.34     23.47 o 
  -9   3   6        1.99        5.18      6.10 o 
  -8   3   6        2.83        1.71      4.75 o 
  -7   3   6      444.76      464.67     15.23 o 
  -6   3   6      837.70      868.33     20.29 o 
  -5   3   6       55.61       65.72      5.47 o 
  -4   3   6        0.11        6.72      2.86 o 
  -3   3   6      357.61      422.91      7.70 o 
  -2   3   6     6495.93     6173.98    111.09 o 
  -1   3   6       29.65       23.62      3.32 o 
   0   3   6     1921.59     2036.61     35.78 o 
   1   3   6      612.13      525.59     10.94 o 
   2   3   6     4893.13     5364.93     75.17 o 
   3   3   6     1981.35     1914.97     29.80 o 
   4   3   6        1.01        6.89      2.97 o 
   5   3   6      192.95      193.87      8.18 o 
   6   3   6     3658.03     3986.27    104.09 o 
   7   3   6      665.39      707.71     30.12 o 
   8   3   6       49.71       32.12      8.59 o 
   9   3   6      151.30      130.97     18.16 o 
  10   3   6        0.04       -1.87     12.62 o 
 -10   4   6       37.79       58.84     14.08 o 
  -9   4   6        4.07       -3.58      6.55 o 
  -8   4   6        7.26        3.37      5.24 o 
  -7   4   6      773.76      733.95     22.09 o 
  -6   4   6      380.90      369.97     13.01 o 
  -5   4   6        9.20       32.96      4.69 o 
  -4   4   6     1228.74     1248.65     25.15 o 
  -3   4   6     1210.78     1251.93     22.82 o 
  -2   4   6      278.96      266.49     10.24 o 
  -1   4   6       52.95       50.40      4.01 o 
   0   4   6      698.97      699.52     12.31 o 
   1   4   6     1423.11     1345.37     20.61 o 
   2   4   6     1665.42     1741.01     27.30 o 
   3   4   6       22.56       29.65      2.47 o 
   4   4   6     1608.92     1593.19     32.79 o 
   5   4   6        8.41       12.83      3.67 o 
   6   4   6     1129.44     1154.01     35.49 o 
   7   4   6       17.36       23.18      7.68 o 
   8   4   6       18.06       35.70      8.32 o 
   9   4   6      105.53      121.80     15.93 o 
 -10   5   6      414.39      399.30     29.65 o 
  -9   5   6       46.89       17.62      7.96 o 
  -8   5   6       70.48       77.59      9.37 o 
  -7   5   6        1.00        9.63      5.49 o 
  -6   5   6     2284.44     2427.62     70.72 o 
  -5   5   6       15.18       26.37      5.16 o 
  -4   5   6      101.50      113.95      8.52 o 
  -3   5   6      147.28      156.79      8.10 o 
  -2   5   6       98.53      141.39      5.70 o 
  -1   5   6      142.81      136.80      6.44 o 
   0   5   6       24.59       29.94      3.02 o 
   1   5   6      542.65      559.49     10.69 o 
   2   5   6       57.41       47.55      3.55 o 
   3   5   6      328.70      334.75     12.65 o 
   4   5   6     1566.11     1639.71     33.05 o 
   5   5   6        1.88        7.02      3.55 o 
   6   5   6      134.79      136.63      9.33 o 
   7   5   6      109.34      101.01     10.03 o 
   8   5   6      428.64      424.52     27.77 o 
   9   5   6      108.14      160.07     18.11 o 
  -9   6   6       23.30       26.63     12.68 o 
  -8   6   6       38.59       32.67      6.98 o 
  -7   6   6       80.35       61.05      7.89 o 
  -6   6   6        6.35       24.96      6.75 o 
  -5   6   6      120.10      124.16      9.60 o 
  -4   6   6       66.67       79.66      7.23 o 
  -3   6   6     1610.06     1664.04     36.36 o 
  -2   6   6     1296.10     1323.59     27.16 o 
  -1   6   6     1165.02     1255.88     29.12 o 
   0   6   6      686.65      719.23     16.97 o 
   1   6   6      118.21      124.21      6.62 o 
   2   6   6        6.12       10.71      3.17 o 
   3   6   6      396.37      360.04     12.22 o 
   4   6   6      682.26      698.32     18.79 o 
   5   6   6      265.15      244.91     10.74 o 
   6   6   6       45.85       45.69      6.34 o 
   7   6   6       21.95       20.66      7.35 o 
   8   6   6       56.09       50.60     10.60 o 
  -9   7   6        0.49       17.81     13.65 o 
  -8   7   6      189.32      191.39     27.56 o 
  -7   7   6      218.87      193.97     19.15 o 
  -6   7   6      271.63      268.03     11.60 o 
  -5   7   6      599.09      645.85     31.54 o 
  -4   7   6      252.07      222.50     11.25 o 
  -3   7   6        1.23       11.11      3.81 o 
  -2   7   6      147.44      149.15      7.52 o 
  -1   7   6      799.47      829.17     23.86 o 
   0   7   6      742.40      778.94     22.63 o 
   1   7   6       16.70       20.59      3.56 o 
   2   7   6      885.74      958.14     27.04 o 
   3   7   6     2016.97     2133.11     55.77 o 
   4   7   6        4.21       -0.39      3.50 o 
   5   7   6      308.81      272.45     18.84 o 
   6   7   6       21.07       13.83      7.55 o 
   7   7   6      158.06      164.45     20.45 o 
   8   7   6       72.04       76.47     14.87 o 
  -8   8   6       83.78      104.19     21.56 o 
  -7   8   6        1.24        3.90      8.47 o 
  -6   8   6       12.88        2.98      9.05 o 
  -5   8   6        1.57        5.36      5.75 o 
  -4   8   6       21.33       13.70      4.90 o 
  -3   8   6      147.14      127.71      8.65 o 
  -2   8   6       13.34       17.59      4.63 o 
  -1   8   6      153.38      163.84      9.39 o 
   0   8   6       51.37       59.27      7.56 o 
   1   8   6        2.10       -3.07      3.92 o 
   2   8   6      661.40      660.50     28.71 o 
   3   8   6        0.29        4.08      4.49 o 
   4   8   6      100.78      104.33     10.89 o 
   5   8   6       48.22       21.63      6.75 o 
   6   8   6       54.37       61.89     14.00 o 
   7   8   6        1.83        4.93     10.74 o 
  -7   9   6      160.33      144.01     16.87 o 
  -6   9   6       66.35       58.75     18.09 o 
  -5   9   6       73.41       71.56     13.99 o 
  -4   9   6        2.58        9.41      7.24 o 
  -3   9   6      280.18      285.84     17.09 o 
  -2   9   6       32.04       37.74      7.94 o 
  -1   9   6      307.90      286.82     18.27 o 
   0   9   6       25.88       38.20      7.55 o 
   1   9   6      640.17      647.27     26.67 o 
   2   9   6       37.54       33.25      5.78 o 
   3   9   6      128.32      157.26     16.69 o 
   4   9   6      115.38      102.93     14.39 o 
   5   9   6       11.92       13.73     10.22 o 
   6   9   6        4.74      -11.77     11.77 o 
  -5  10   6       30.37       18.82     19.40 o 
  -4  10   6       27.53       52.13     18.37 o 
  -3  10   6      165.65      151.93     21.75 o 
  -2  10   6       13.60       14.44     13.89 o 
  -1  10   6      521.12      558.27     69.14 o 
   0  10   6        0.33        2.41     10.39 o 
   1  10   6       79.02       66.26     14.97 o 
   2  10   6       29.67       20.98     12.25 o 
   3  10   6       20.72       22.05     17.24 o 
   4  10   6        9.90        6.97     15.05 o 
  -3  11   6       73.24       38.85     41.74 o 
  -2  11   6       75.01       76.76     39.07 o 
  -1  11   6      159.02      166.67     40.93 o 
   0  11   6      271.04      256.79     46.65 o 
   1  11   6       38.14       72.80     28.41 o 
   2  11   6        1.18       12.53     14.04 o 
 -11   0   7        8.79        2.50      9.07 o 
  -9   0   7     1515.03     1566.12     56.21 o 
  -7   0   7     1392.45     1384.35     29.82 o 
  -5   0   7       69.90       50.27      4.24 o 
  -3   0   7      131.56      168.02      6.81 o 
  -1   0   7     6438.77     6501.45    256.04 o 
   1   0   7      674.86      699.16     22.07 o 
   3   0   7     6607.37     6679.66    155.14 o 
   5   0   7      743.99      662.71     26.29 o 
   7   0   7     1045.83     1180.04     56.68 o 
   9   0   7      608.76      679.58     65.42 o 
 -11   1   7       32.27       43.29      7.26 o 
 -10   1   7       14.10       11.76      6.52 o 
  -9   1   7       12.01       20.05      3.67 o 
  -8   1   7     1273.51     1296.88     30.53 o 
  -7   1   7      268.69      311.32     12.78 o 
  -6   1   7     4324.43     4193.42     63.96 o 
  -5   1   7      147.42      107.48      4.72 o 
  -4   1   7     2163.22     2232.31     40.25 o 
  -3   1   7     5204.23     6001.12    120.11 o 
  -2   1   7      624.13      549.07     12.96 o 
  -1   1   7      177.91      150.99      7.67 o 
   0   1   7      304.08      299.21      7.75 o 
   1   1   7      182.35      208.62      6.30 o 
   2   1   7     1921.21     1859.87     30.46 o 
   3   1   7      701.60      721.88     14.00 o 
   4   1   7     1029.66     1053.76     21.33 o 
   5   1   7       20.65       30.61      3.30 o 
   6   1   7     1017.50     1074.66     27.12 o 
   7   1   7     1793.53     1865.54     56.50 o 
   8   1   7      154.87      154.44      8.00 o 
   9   1   7       29.95       29.08     10.84 o 
  10   1   7       43.10       40.23     13.12 o 
 -11   2   7      107.01       94.08     13.02 o 
 -10   2   7     1161.56     1334.94     59.44 o 
  -9   2   7      190.61      188.74      8.77 o 
  -8   2   7      206.67      150.57      7.75 o 
  -7   2   7      982.76     1091.79     26.33 o 
  -6   2   7        1.70        9.22      3.49 o 
  -5   2   7     1769.55     1747.63     32.96 o 
  -4   2   7     1992.36     1941.81     31.49 o 
  -3   2   7       48.38       75.55      4.87 o 
  -2   2   7      592.93      586.11     13.00 o 
  -1   2   7     3448.28     3171.34     59.67 o 
   0   2   7      360.79      441.59      9.39 o 
   1   2   7     2339.47     2533.47     40.38 o 
   2   2   7     1081.97     1151.66     19.32 o 
   3   2   7      306.54      288.28     10.29 o 
   4   2   7      760.74      744.66     17.25 o 
   5   2   7       98.04       84.81      5.54 o 
   6   2   7       48.32       36.05      4.97 o 
   7   2   7       14.80       13.63      5.42 o 
   8   2   7       50.18       73.56     25.80 o 
   9   2   7        1.65       16.64      9.94 o 
  10   2   7      133.92      105.33     18.32 o 
 -11   3   7        0.79       11.88     10.01 o 
 -10   3   7      794.04      796.48     40.54 o 
  -9   3   7       76.55       78.05     10.08 o 
  -8   3   7      110.33       98.10      7.70 o 
  -7   3   7      699.12      703.70     21.29 o 
  -6   3   7       69.23       90.13      6.30 o 
  -5   3   7       63.16       90.06      5.09 o 
  -4   3   7     1569.96     1541.30     28.79 o 
  -3   3   7      425.16      439.04     12.31 o 
  -2   3   7      976.04     1029.98     20.13 o 
  -1   3   7     1499.07     1443.66     27.25 o 
   0   3   7      324.01      336.28      8.47 o 
   1   3   7     1348.72     1260.01     19.20 o 
   2   3   7      474.13      485.88     17.25 o 
   3   3   7      228.85      243.75      8.50 o 
   4   3   7      440.59      418.63     12.94 o 
   5   3   7     1065.50     1104.40     31.62 o 
   6   3   7       44.20       36.40      4.64 o 
   7   3   7      198.16      231.80     14.23 o 
   8   3   7        7.18       17.19      8.31 o 
   9   3   7        1.19       11.27      9.48 o 
 -10   4   7      351.87      352.01     22.22 o 
  -9   4   7      108.82      128.64     17.78 o 
  -8   4   7       31.06       35.04      6.11 o 
  -7   4   7       20.90       45.63      6.29 o 
  -6   4   7      868.17      931.03     26.34 o 
  -5   4   7      865.93      854.72     24.59 o 
  -4   4   7      579.45      575.50     18.39 o 
  -3   4   7       17.12       10.23      3.08 o 
  -2   4   7     2743.30     2817.38     43.86 o 
  -1   4   7       13.07       34.25      3.31 o 
   0   4   7      954.67      926.43     19.60 o 
   1   4   7       78.01      169.64      6.89 o 
   2   4   7      192.09      247.03      7.09 o 
   3   4   7     1531.93     1587.84     31.64 o 
   4   4   7       59.19       79.97      6.77 o 
   5   4   7        0.93       10.43      3.75 o 
   6   4   7       37.88       36.54      5.91 o 
   7   4   7       27.77       27.74      7.31 o 
   8   4   7      725.20      678.45     49.20 o 
   9   4   7      337.64      356.95     33.72 o 
 -10   5   7        1.72       14.53     15.08 o 
  -9   5   7       31.36       41.54      7.84 o 
  -8   5   7        2.99       21.87      7.69 o 
  -7   5   7       21.58       25.79      6.46 o 
  -6   5   7      109.11       84.77      6.48 o 
  -5   5   7       27.72       39.47      5.18 o 
  -4   5   7      984.20      968.51     24.30 o 
  -3   5   7     2265.68     2353.35     42.88 o 
  -2   5   7      322.34      299.90     12.11 o 
  -1   5   7      141.18      139.48      5.41 o 
   0   5   7      139.89      140.67      5.54 o 
   1   5   7      153.05      154.45      6.55 o 
   2   5   7      999.20     1065.62     20.23 o 
   3   5   7     1290.93     1260.07     27.46 o 
   4   5   7      585.90      653.07     18.34 o 
   5   5   7       95.49      114.62      7.51 o 
   6   5   7      104.44      105.04      8.98 o 
   7   5   7       67.57       34.29      7.41 o 
   8   5   7       59.75       36.59     10.47 o 
   9   5   7       40.63       84.99     13.87 o 
  -9   6   7        1.34       -9.58      9.58 o 
  -8   6   7       21.82       28.53      8.87 o 
  -7   6   7      374.89      340.09     18.55 o 
  -6   6   7     1058.08     1122.67     42.22 o 
  -5   6   7      770.57      730.96     25.51 o 
  -4   6   7      494.92      480.58     14.94 o 
  -3   6   7      505.13      542.86     15.03 o 
  -2   6   7      458.83      441.88     11.88 o 
  -1   6   7      459.44      467.47     14.41 o 
   0   6   7      155.19      155.15      5.42 o 
   1   6   7      112.37       99.11      5.05 o 
   2   6   7     1238.77     1283.51     33.24 o 
   3   6   7     3008.92     3201.28     70.33 o 
   4   6   7      186.09      157.95     11.58 o 
   5   6   7      112.24      104.37      8.00 o 
   6   6   7       11.69       20.44      6.74 o 
   7   6   7      205.31      242.42     21.58 o 
   8   6   7       14.35       19.99      9.79 o 
  -9   7   7        8.68       12.07     13.79 o 
  -8   7   7       29.78       18.16      9.68 o 
  -7   7   7       83.43       65.55     14.48 o 
  -6   7   7      222.35      208.78     18.33 o 
  -5   7   7      175.31      240.31     18.00 o 
  -4   7   7       16.31       23.16      4.37 o 
  -3   7   7     1222.66     1347.71     34.69 o 
  -2   7   7      281.79      301.08     13.22 o 
  -1   7   7      555.30      567.84     20.08 o 
   0   7   7      382.57      354.04     10.62 o 
   1   7   7        0.56        0.62      2.79 o 
   2   7   7     1314.29     1412.49     38.53 o 
   3   7   7        5.74        4.30      3.32 o 
   4   7   7       89.09       57.46      5.40 o 
   5   7   7       66.19       97.34      9.42 o 
   6   7   7       47.48       31.42      8.73 o 
   7   7   7        3.39        7.64      9.65 o 
  -8   8   7      169.38      196.56     18.93 o 
  -7   8   7       40.39       50.04     16.33 o 
  -6   8   7        1.86        9.62     11.37 o 
  -5   8   7      340.19      458.77     30.18 o 
  -4   8   7      403.78      420.46     22.61 o 
  -3   8   7      114.94      104.85     10.32 o 
  -2   8   7       20.64        9.29      4.74 o 
  -1   8   7      487.48      518.75     21.59 o 
   0   8   7       41.24       35.24      5.26 o 
   1   8   7      336.49      299.22     14.10 o 
   2   8   7        0.28        0.53      4.08 o 
   3   8   7      324.75      378.48     18.68 o 
   4   8   7      161.22      152.52     13.05 o 
   5   8   7       31.41       38.00     10.28 o 
   6   8   7      104.81       60.95     13.64 o 
   7   8   7       71.72       75.42     16.19 o 
  -7   9   7        5.02        4.27     13.54 o 
  -6   9   7        1.92       -1.64     15.18 o 
  -5   9   7      241.63      260.42     24.88 o 
  -4   9   7        1.11        2.52      7.53 o 
  -3   9   7      478.21      456.27     22.90 o 
  -2   9   7      178.61      173.08     23.57 o 
  -1   9   7        3.12        3.92      6.89 o 
   0   9   7        7.25        5.34      7.61 o 
   1   9   7      152.53      140.32     14.62 o 
   2   9   7       90.12       83.48      8.13 o 
   3   9   7       21.62       28.87      9.17 o 
   4   9   7       11.74       33.54     12.84 o 
   5   9   7       12.42        3.45     11.93 o 
  -5  10   7        0.13       -6.79     15.24 o 
  -4  10   7       27.95        3.54     12.19 o 
  -3  10   7        0.14       29.85     23.59 o 
  -2  10   7        0.32       -4.15     12.05 o 
  -1  10   7        2.84       40.47     21.05 o 
   0  10   7        0.94        0.75     11.59 o 
   1  10   7       30.70       32.91     10.72 o 
   2  10   7        0.17       -8.41     14.07 o 
   3  10   7      121.64      157.40     23.91 o 
   4  10   7       22.12       35.92     16.48 o 
  -2  11   7       23.79      -16.07     23.83 o 
  -1  11   7       63.61       58.88     21.16 o 
   0  11   7       90.09       92.67     25.17 o 
   1  11   7        4.93       -8.97     17.09 o 
 -10   0   8       16.59        7.78      7.87 o 
  -8   0   8     3599.45     3701.13    115.94 o 
  -6   0   8     6474.65     6546.95    127.40 o 
  -4   0   8     2520.93     2717.58     67.28 o 
  -2   0   8    12137.96    13567.33    393.27 o 
   0   0   8     6596.63     6561.89    188.75 o 
   2   0   8     8077.19     8386.84    224.66 o 
   4   0   8       14.63       23.41      5.24 o 
   6   0   8      362.10      387.61     18.58 o 
   8   0   8      529.75      561.15     40.77 o 
  10   0   8      126.25      164.29     28.77 o 
 -11   1   8       38.32       25.82      7.94 o 
 -10   1   8        2.11        7.72      5.95 o 
  -9   1   8      507.53      473.35     13.66 o 
  -8   1   8       14.76       19.61      3.74 o 
  -7   1   8      168.97      132.65      6.19 o 
  -6   1   8      815.89      912.59     19.54 o 
  -5   1   8      250.51      305.62      9.60 o 
  -4   1   8      667.08      698.59     16.51 o 
  -3   1   8      140.00      149.92      4.96 o 
  -2   1   8       41.57       77.59      4.05 o 
  -1   1   8     3148.40     3072.95     63.08 o 
   0   1   8     2989.13     2841.03     55.67 o 
   1   1   8     2500.58     2488.68     44.30 o 
   2   1   8      115.65       94.98      6.59 o 
   3   1   8        2.60        9.76      2.26 o 
   4   1   8       47.36       48.20      4.90 o 
   5   1   8        4.84        8.23      2.43 o 
   6   1   8       24.58       33.96      3.60 o 
   7   1   8     1649.58     1829.15     60.68 o 
   8   1   8       26.85       11.95      8.16 o 
   9   1   8      142.93      131.55     17.23 o 
  10   1   8       45.84       40.49     12.11 o 
 -11   2   8        1.92       12.27      8.81 o 
 -10   2   8      189.49      191.04     14.93 o 
  -9   2   8       31.17       31.17      6.35 o 
  -8   2   8      473.23      420.16     15.65 o 
  -7   2   8      614.21      602.40     18.43 o 
  -6   2   8      356.41      350.63     11.81 o 
  -5   2   8      245.90      249.27      9.42 o 
  -4   2   8     1469.02     1589.17     26.02 o 
  -3   2   8     2209.63     2309.60     42.78 o 
  -2   2   8     1606.83     1615.23     33.61 o 
  -1   2   8      344.82      344.95      8.91 o 
   0   2   8      154.90      152.11      9.63 o 
   1   2   8     3940.13     4021.36     68.67 o 
   2   2   8      515.01      438.76      9.72 o 
   3   2   8      250.73      220.29      9.49 o 
   4   2   8      236.53      202.00      7.74 o 
   5   2   8     1428.20     1535.88     39.44 o 
   6   2   8      112.77      121.17      7.28 o 
   7   2   8      563.70      536.26     26.73 o 
   8   2   8       38.66       36.04      9.71 o 
   9   2   8        3.05       -3.17     11.18 o 
 -11   3   8      128.49      155.20     16.78 o 
 -10   3   8       31.11       29.69     14.15 o 
  -9   3   8      114.03       95.80      9.79 o 
  -8   3   8      473.71      528.87     18.76 o 
  -7   3   8       10.15       14.25      4.65 o 
  -6   3   8      305.78      258.37     12.56 o 
  -5   3   8      424.35      505.82     13.72 o 
  -4   3   8      134.67      125.11      7.70 o 
  -3   3   8        1.53        8.76      3.04 o 
  -2   3   8        1.87       10.20      2.56 o 
  -1   3   8       53.32       43.85      3.47 o 
   0   3   8     2572.89     2544.48     41.00 o 
   1   3   8     1132.02     1089.05     20.66 o 
   2   3   8     1379.94     1337.56     26.84 o 
   3   3   8     1401.02     1359.12     25.50 o 
   4   3   8      245.53      240.48      8.41 o 
   5   3   8      662.37      641.48     20.48 o 
   6   3   8       36.33       28.33      6.32 o 
   7   3   8       44.90       39.31      7.89 o 
   8   3   8      476.16      485.26     30.75 o 
   9   3   8       52.82       70.08     14.24 o 
 -10   4   8       25.82       11.59     10.20 o 
  -9   4   8      438.81      446.71     21.82 o 
  -8   4   8       92.57      121.27     10.01 o 
  -7   4   8      123.14      114.96      8.64 o 
  -6   4   8      123.64       99.47      6.82 o 
  -5   4   8       30.33       30.92      4.44 o 
  -4   4   8      528.22      564.14     16.00 o 
  -3   4   8      119.33      156.11      8.00 o 
  -2   4   8      322.05      305.41     11.05 o 
  -1   4   8     2373.45     2377.73     42.96 o 
   0   4   8      113.05      130.93      5.67 o 
   1   4   8        6.09       16.90      2.57 o 
   2   4   8      151.91      136.29      5.18 o 
   3   4   8      708.01      659.89     16.06 o 
   4   4   8     1041.11     1138.76     29.10 o 
   5   4   8      127.13      141.44      8.97 o 
   6   4   8      172.32      158.15     10.58 o 
   7   4   8      864.04      918.61     49.01 o 
   8   4   8        0.29       -2.62      8.10 o 
   9   4   8       69.76       59.27     16.30 o 
 -10   5   8       98.76       98.03     15.15 o 
  -9   5   8      320.18      298.68     19.76 o 
  -8   5   8       55.91       49.51      8.31 o 
  -7   5   8       64.19       50.48      6.49 o 
  -6   5   8      333.81      301.73     14.24 o 
  -5   5   8        5.19       10.58      3.66 o 
  -4   5   8     1374.06     1492.74     31.80 o 
  -3   5   8       57.47       46.48      4.23 o 
  -2   5   8       34.80       38.09      4.29 o 
  -1   5   8      297.04      255.16      7.76 o 
   0   5   8      647.77      633.79     14.95 o 
   1   5   8      357.98      374.55      9.84 o 
   2   5   8      899.23      868.64     18.52 o 
   3   5   8        0.27       20.27      2.79 o 
   4   5   8     2186.99     2261.88     61.09 o 
   5   5   8       53.31       44.53      5.82 o 
   6   5   8       74.29       71.30      9.26 o 
   7   5   8      129.75      112.33     13.45 o 
   8   5   8       21.63       21.48     12.87 o 
  -9   6   8      158.52      174.33     21.04 o 
  -8   6   8       89.55       91.22      9.77 o 
  -7   6   8       18.70        8.03      5.65 o 
  -6   6   8      424.86      403.22     19.10 o 
  -5   6   8      316.49      330.92     15.53 o 
  -4   6   8      400.33      384.84     12.37 o 
  -3   6   8      222.65      233.78     10.87 o 
  -2   6   8      417.33      461.01     12.80 o 
  -1   6   8     1045.08     1023.28     24.84 o 
   0   6   8      141.03      150.19      7.44 o 
   1   6   8       20.35       23.07      3.81 o 
   2   6   8      238.18      232.46      9.87 o 
   3   6   8     3807.67     3950.19     96.09 o 
   4   6   8      143.45      117.90      8.54 o 
   5   6   8      148.06      162.89     15.55 o 
   6   6   8       29.32       46.75      7.50 o 
   7   6   8       61.45       50.87     10.98 o 
   8   6   8       10.92       11.52     12.14 o 
  -9   7   8      188.17      226.79     31.24 o 
  -8   7   8       36.73       37.43     12.75 o 
  -7   7   8       63.44       84.06     12.38 o 
  -6   7   8        7.45       12.41      7.78 o 
  -5   7   8      982.14      977.00     50.03 o 
  -4   7   8      486.30      476.57     21.59 o 
  -3   7   8        7.02       -0.67      3.33 o 
  -2   7   8        4.23        2.05      4.62 o 
  -1   7   8      496.27      522.71     18.72 o 
   0   7   8        2.65        3.61      3.62 o 
   1   7   8       13.33       15.46      3.22 o 
   2   7   8      219.92      217.05      9.73 o 
   3   7   8        1.02        3.65      3.89 o 
   4   7   8       18.86       23.90      3.59 o 
   5   7   8        8.85       11.54      7.14 o 
   6   7   8       11.65       14.34     10.20 o 
   7   7   8       19.01       24.68     16.93 o 
  -8   8   8        0.55      -10.75     14.42 o 
  -7   8   8       25.99       34.57     13.16 o 
  -6   8   8        0.08        6.83      9.54 o 
  -5   8   8       41.99       33.31     16.61 o 
  -4   8   8      587.74      570.19     32.19 o 
  -3   8   8      542.32      555.73     34.00 o 
  -2   8   8      963.54      968.09     33.95 o 
  -1   8   8       52.68       40.80      5.86 o 
   0   8   8      487.85      551.62     23.11 o 
   1   8   8      618.71      616.48     25.11 o 
   2   8   8       31.37       31.99      6.21 o 
   3   8   8        1.52        8.71      5.02 o 
   4   8   8        0.79        3.02      7.76 o 
   5   8   8      855.77      955.41     71.69 o 
   6   8   8       36.79       28.78     13.10 o 
  -6   9   8       43.97       21.15      9.95 o 
  -5   9   8      641.72      637.03     45.58 o 
  -4   9   8        2.20       13.66     10.16 o 
  -3   9   8        0.02       11.55      9.93 o 
  -2   9   8      123.42      147.12     12.72 o 
  -1   9   8      197.68      160.50     12.79 o 
   0   9   8        5.67        8.45      5.91 o 
   1   9   8       14.38       31.52      6.56 o 
   2   9   8       50.34       43.73      7.17 o 
   3   9   8       43.13       47.84      9.22 o 
   4   9   8       46.88       24.05     11.36 o 
   5   9   8        9.78       -1.75      9.97 o 
  -5  10   8       13.74        5.40     21.65 o 
  -4  10   8       53.03       39.81     12.22 o 
  -3  10   8        0.06       -0.98     16.92 o 
  -2  10   8       12.13       14.17     21.20 o 
  -1  10   8        4.44       -4.70     13.20 o 
   0  10   8       55.64       43.74     14.37 o 
   1  10   8       89.25      177.20     22.10 o 
   2  10   8       98.02       72.82     15.69 o 
   3  10   8      104.76      114.06     25.34 o 
  -1  11   8        0.94       14.79     13.98 o 
   0  11   8       82.06      112.11     30.42 o 
 -11   0   9       10.51       10.79     13.82 o 
  -9   0   9      845.27      877.87     42.89 o 
  -7   0   9     1085.85     1180.45     36.25 o 
  -5   0   9       12.34       26.60      5.18 o 
  -3   0   9     3052.44     3224.74     83.18 o 
  -1   0   9       90.28       86.79      7.38 o 
   1   0   9      117.26      120.49     10.53 o 
   3   0   9     1120.29     1132.64     31.88 o 
   5   0   9       38.57       37.47      5.85 o 
   7   0   9     2308.29     2522.39    120.19 o 
   9   0   9       84.39       63.64     20.75 o 
 -11   1   9      100.93       81.48     10.94 o 
 -10   1   9      232.43      215.88     12.14 o 
  -9   1   9       68.30       71.03      7.30 o 
  -8   1   9       68.37       53.22      4.21 o 
  -7   1   9     2785.85     2726.59     55.40 o 
  -6   1   9     1737.86     1797.10     34.23 o 
  -5   1   9     1395.89     1446.91     26.99 o 
  -4   1   9       18.22       13.42      3.11 o 
  -3   1   9      875.92      828.04     17.74 o 
  -2   1   9      580.49      613.47     14.52 o 
  -1   1   9       50.92       41.72      3.65 o 
   0   1   9     2695.44     2703.40     55.06 o 
   1   1   9      176.69      153.56      5.92 o 
   2   1   9      171.22      152.05      5.58 o 
   3   1   9     2145.21     2182.21     40.30 o 
   4   1   9      447.00      415.64     11.57 o 
   5   1   9      426.34      431.02     14.57 o 
   6   1   9      327.35      339.86     10.60 o 
   7   1   9      262.66      283.13     17.24 o 
   8   1   9     1213.78     1416.71     62.58 o 
   9   1   9        0.13       -3.94     10.78 o 
 -11   2   9       47.39       38.26     12.61 o 
 -10   2   9        3.62        2.69      7.54 o 
  -9   2   9      268.79      240.92     15.16 o 
  -8   2   9      633.69      642.05     23.31 o 
  -7   2   9       67.17       92.98      7.84 o 
  -6   2   9     2606.56     2624.14     58.17 o 
  -5   2   9      284.33      302.32     10.73 o 
  -4   2   9       59.71      104.11      4.63 o 
  -3   2   9      412.31      371.89      9.71 o 
  -2   2   9      370.31      330.22      9.94 o 
  -1   2   9      441.24      410.80     10.83 o 
   0   2   9     1985.55     1908.52     31.19 o 
   1   2   9      356.48      349.02     10.24 o 
   2   2   9      196.30      181.67      8.60 o 
   3   2   9        7.58        4.52      2.09 o 
   4   2   9       37.19       37.53      4.31 o 
   5   2   9      102.66       93.75      8.68 o 
   6   2   9       64.06       44.19      8.61 o 
   7   2   9      224.54      249.48     17.58 o 
   8   2   9       25.88       44.40      9.13 o 
   9   2   9       11.69       12.58     10.42 o 
 -10   3   9      368.34      372.20     21.87 o 
  -9   3   9       84.18      106.87      9.73 o 
  -8   3   9      130.84      159.50     14.51 o 
  -7   3   9        8.13       15.86      5.83 o 
  -6   3   9        9.87       62.45      5.76 o 
  -5   3   9     3656.60     3563.00     68.45 o 
  -4   3   9      158.08      179.59      4.96 o 
  -3   3   9      924.88      928.79     22.10 o 
  -2   3   9     3716.83     3825.81     76.51 o 
  -1   3   9      735.71      720.03     16.27 o 
   0   3   9       25.23       36.02      3.52 o 
   1   3   9       60.54       63.15      3.92 o 
   2   3   9      262.04      280.79      9.08 o 
   3   3   9     1232.79     1226.20     25.77 o 
   4   3   9      732.84      732.50     21.68 o 
   5   3   9       13.98       13.41      4.38 o 
   6   3   9        5.31       38.01      7.50 o 
   7   3   9      765.89      801.10     43.54 o 
   8   3   9        0.59        9.85      8.50 o 
   9   3   9       31.07       48.62     14.78 o 
 -10   4   9        2.83        5.67      8.04 o 
  -9   4   9      122.60      146.01     12.49 o 
  -8   4   9      476.66      489.25     20.43 o 
  -7   4   9        0.27        5.32      5.78 o 
  -6   4   9        0.13       11.64      6.33 o 
  -5   4   9      921.93      987.20     27.85 o 
  -4   4   9     1003.39      962.10     16.60 o 
  -3   4   9      676.10      648.83     16.37 o 
  -2   4   9      751.83      779.34     16.77 o 
  -1   4   9       73.07       81.57      4.53 o 
   0   4   9      812.90      899.46     22.33 o 
   1   4   9      257.99      258.11      7.58 o 
   2   4   9       69.93       59.48      6.43 o 
   3   4   9       88.22      133.32      9.27 o 
   4   4   9      506.15      534.95     15.90 o 
   5   4   9        7.01        9.46      4.17 o 
   6   4   9       19.24       17.48      5.40 o 
   7   4   9       67.78       44.41     10.35 o 
   8   4   9       91.82      107.54     13.88 o 
   9   4   9       16.84       11.46     12.58 o 
 -10   5   9       74.79       62.95     13.69 o 
  -9   5   9      680.65      708.94     35.37 o 
  -8   5   9       12.59       20.25      7.36 o 
  -7   5   9       30.97       27.12      6.97 o 
  -6   5   9       96.16       58.98     11.06 o 
  -5   5   9     1057.09     1079.83     32.08 o 
  -4   5   9       13.63       18.73      3.69 o 
  -3   5   9     1007.75      985.75     19.78 o 
  -2   5   9      932.49      984.30     23.55 o 
  -1   5   9     2317.52     2352.71     48.70 o 
   0   5   9      289.22      299.21      8.65 o 
   1   5   9      215.29      225.16      8.24 o 
   2   5   9        2.91        8.05      2.80 o 
   3   5   9     1881.74     1974.35     47.59 o 
   4   5   9      107.80       99.38      7.82 o 
   5   5   9       81.00       78.65      6.88 o 
   6   5   9      134.49      144.44     12.65 o 
   7   5   9      172.78      181.52     17.70 o 
   8   5   9       13.91       36.57     11.28 o 
  -9   6   9      229.00      211.78     21.20 o 
  -8   6   9       25.06       25.05     13.32 o 
  -7   6   9        5.82       16.07     66.70 o 
  -6   6   9       17.25       17.93      5.58 o 
  -5   6   9      517.00      563.41     19.18 o 
  -4   6   9      787.32      797.94     20.96 o 
  -3   6   9       73.35       61.81      4.10 o 
  -2   6   9        1.78        3.30      2.64 o 
  -1   6   9        7.21        9.10      4.36 o 
   0   6   9       46.46       32.01      3.85 o 
   1   6   9        6.00        6.46      3.87 o 
   2   6   9      425.16      416.78     12.64 o 
   3   6   9        4.36        9.02      3.18 o 
   4   6   9      837.29      841.42     35.44 o 
   5   6   9        2.09        6.77      7.04 o 
   6   6   9       38.65       35.09      8.33 o 
   7   6   9      183.77      139.31     16.43 o 
   8   6   9       10.71       -0.57     12.29 o 
  -8   7   9        6.01       25.85     12.76 o 
  -7   7   9        2.84        7.37     11.09 o 
  -6   7   9       22.00       33.88     14.84 o 
  -5   7   9        0.02        7.27      9.11 o 
  -4   7   9      217.09      197.75      9.99 o 
  -3   7   9        6.21       16.82      4.20 o 
  -2   7   9     2257.44     2354.67     71.60 o 
  -1   7   9       29.98       45.84      5.22 o 
   0   7   9        1.78       12.29      3.95 o 
   1   7   9       57.25       43.65      4.54 o 
   2   7   9      101.82       91.79      7.22 o 
   3   7   9       12.97       14.48      4.37 o 
   4   7   9       72.91       77.29      9.18 o 
   5   7   9      821.78      889.10     42.65 o 
   6   7   9        4.06       12.18     12.26 o 
   7   7   9      175.99      154.75     21.45 o 
  -7   8   9       92.46       77.09     13.78 o 
  -6   8   9      171.17      177.46     18.22 o 
  -5   8   9        1.91      -10.07     10.07 o 
  -4   8   9      258.90      253.97     16.96 o 
  -3   8   9       40.73       36.78      6.22 o 
  -2   8   9       80.75       72.23      7.29 o 
  -1   8   9        5.34        6.04      4.62 o 
   0   8   9      127.22      119.15     11.02 o 
   1   8   9      295.99      273.80     13.80 o 
   2   8   9       91.04       71.39      7.11 o 
   3   8   9      154.55      142.03     12.32 o 
   4   8   9      382.06      319.64     17.38 o 
   5   8   9      156.34      100.74     28.55 o 
   6   8   9        3.00        8.66     13.83 o 
  -6   9   9       13.71       27.01     12.34 o 
  -5   9   9       45.72       40.78     14.26 o 
  -4   9   9      384.85      365.88     26.91 o 
  -3   9   9      332.74      289.72     39.08 o 
  -2   9   9      364.75      438.61     32.81 o 
  -1   9   9        1.71       -2.70      6.66 o 
   0   9   9      443.14      468.89     23.10 o 
   1   9   9      549.86      530.29     29.44 o 
   2   9   9       22.76       17.64      7.48 o 
   3   9   9        4.41        7.43      8.08 o 
   4   9   9      421.88      454.25     34.47 o 
   5   9   9       30.89        7.32     13.43 o 
  -4  10   9       20.00       43.41     16.09 o 
  -3  10   9        9.98       -1.93     14.33 o 
  -2  10   9       13.27        3.64     14.73 o 
  -1  10   9       32.42       17.58     13.09 o 
   0  10   9       46.75       49.50     15.64 o 
   1  10   9       36.89       36.38     15.19 o 
   2  10   9      204.39      120.48     21.81 o 
   3  10   9       46.98       26.16     19.64 o 
 -10   0  10       17.46       13.59      9.73 o 
  -8   0  10       94.22       82.47      8.03 o 
  -6   0  10     3375.72     3524.80     93.34 o 
  -4   0  10     5244.21     5447.60    111.72 o 
  -2   0  10     2901.50     2982.13     99.69 o 
   0   0  10     2225.57     2324.39     61.93 o 
   2   0  10     4720.75     5123.27    112.97 o 
   4   0  10       48.58       29.79      5.15 o 
   6   0  10      684.76      787.30     32.22 o 
   8   0  10      502.45      455.53     32.55 o 
 -11   1  10      355.32      355.89     21.85 o 
 -10   1  10      488.63      503.50     23.48 o 
  -9   1  10       87.42       71.72      5.22 o 
  -8   1  10      242.61      263.63     11.61 o 
  -7   1  10        0.79        7.63      2.83 o 
  -6   1  10      212.34      205.70     10.69 o 
  -5   1  10       72.71       49.01      3.83 o 
  -4   1  10       65.58       73.03      4.17 o 
  -3   1  10        7.90       12.44      2.71 o 
  -2   1  10     2474.37     2795.13     56.96 o 
  -1   1  10      378.12      411.05     11.76 o 
   0   1  10       17.49       27.52      4.42 o 
   1   1  10     1968.15     1922.15     34.91 o 
   2   1  10     1466.54     1529.68     24.95 o 
   3   1  10      996.77      973.96     21.53 o 
   4   1  10      182.96      167.22      6.36 o 
   5   1  10      138.06      147.49      6.01 o 
   6   1  10      363.27      369.88     14.75 o 
   7   1  10      121.10       97.66     11.73 o 
   8   1  10     1012.96     1002.07     57.48 o 
   9   1  10        7.99        3.48     11.76 o 
 -11   2  10       66.41       23.37     11.00 o 
 -10   2  10       31.08       35.14      8.08 o 
  -9   2  10       76.31       83.13      9.04 o 
  -8   2  10      365.26      357.78     16.94 o 
  -7   2  10      874.56      938.39     27.57 o 
  -6   2  10        6.57        9.47      2.20 o 
  -5   2  10     3854.89     3801.59     70.82 o 
  -4   2  10      827.56      845.03     17.85 o 
  -3   2  10      350.10      391.32     11.03 o 
  -2   2  10      892.59     1006.29     22.79 o 
  -1   2  10     2810.26     2912.25     64.79 o 
   0   2  10     2715.43     2774.14     53.65 o 
   1   2  10     1154.03     1122.18     20.60 o 
   2   2  10       30.13       63.87      4.74 o 
   3   2  10      684.87      730.13     20.37 o 
   4   2  10     2885.90     2959.29     76.83 o 
   5   2  10      188.62      194.68     12.97 o 
   6   2  10      230.93      224.25     12.98 o 
   7   2  10       74.53       81.39     12.52 o 
   8   2  10      104.86       90.07     12.40 o 
   9   2  10      408.81      431.36     38.22 o 
 -10   3  10      170.35      175.81     16.06 o 
  -9   3  10        6.12        8.77      7.12 o 
  -8   3  10      720.90      743.96     31.65 o 
  -7   3  10      353.71      355.55     15.92 o 
  -6   3  10       15.17       21.20      4.87 o 
  -5   3  10      766.00      796.10     25.67 o 
  -4   3  10        0.73       20.40      6.20 o 
  -3   3  10      841.64      900.98     21.69 o 
  -2   3  10        3.59       10.40      2.57 o 
  -1   3  10       10.53       26.86      3.38 o 
   0   3  10      243.10      210.03      8.16 o 
   1   3  10        0.05       -1.35      2.45 o 
   2   3  10      187.40      170.09      6.91 o 
   3   3  10      279.68      269.79     10.48 o 
   4   3  10      917.49      880.91     25.24 o 
   5   3  10      274.39      268.30     11.93 o 
   6   3  10        0.39       -5.43      5.43 o 
   7   3  10       38.55       39.54      9.06 o 
   8   3  10        4.36       21.58     10.19 o 
   9   3  10        0.78        8.59     13.58 o 
 -10   4  10      282.96      240.39     20.20 o 
  -9   4  10     1048.25     1116.95     51.25 o 
  -8   4  10      406.84      433.19     31.18 o 
  -7   4  10       29.29       21.96      7.32 o 
  -6   4  10       21.72       32.29      6.09 o 
  -5   4  10      580.29      547.14     16.31 o 
  -4   4  10      150.68      146.72      6.88 o 
  -3   4  10        0.38        5.05      2.81 o 
  -2   4  10      894.98      931.24     21.40 o 
  -1   4  10     2281.00     2418.13     41.23 o 
   0   4  10      118.66      106.16      7.14 o 
   1   4  10      163.17      147.21      5.75 o 
   2   4  10      135.78      144.97      6.43 o 
   3   4  10      728.27      745.24     21.05 o 
   4   4  10      141.54      128.94      8.09 o 
   5   4  10      456.79      402.50     17.39 o 
   6   4  10      134.82      152.15     16.15 o 
   7   4  10       53.46       45.34      9.57 o 
   8   4  10        6.52       -5.29     11.37 o 
 -10   5  10       35.68       51.82     13.47 o 
  -9   5  10        4.77       32.36     14.92 o 
  -8   5  10       43.21       28.61      8.41 o 
  -7   5  10        0.06        8.76      5.98 o 
  -6   5  10      608.43      608.10     21.21 o 
  -5   5  10      234.05      257.43     10.03 o 
  -4   5  10      513.22      559.48     14.49 o 
  -3   5  10     1196.77     1217.77     32.13 o 
  -2   5  10      417.02      435.29     13.99 o 
  -1   5  10        1.27       11.09      3.29 o 
   0   5  10       23.07       21.25      3.32 o 
   1   5  10      575.48      581.99     14.29 o 
   2   5  10        2.59        4.22      2.51 o 
   3   5  10      662.22      679.22     23.91 o 
   4   5  10      266.96      236.29     12.32 o 
   5   5  10       41.71       33.02      7.14 o 
   6   5  10       48.40       61.26      8.80 o 
   7   5  10       33.95       21.62     11.94 o 
   8   5  10       10.54       -0.04     11.63 o 
  -9   6  10      268.06      287.13     25.93 o 
  -8   6  10      502.23      559.08     31.51 o 
  -7   6  10      189.38      166.88     15.59 o 
  -6   6  10        4.33        8.91      5.81 o 
  -5   6  10       80.79       96.86      7.74 o 
  -4   6  10        7.35       16.84      3.80 o 
  -3   6  10     2212.46     2294.64     54.44 o 
  -2   6  10      676.80      703.75     23.68 o 
  -1   6  10     1206.28     1263.96     37.37 o 
   0   6  10      373.60      369.97     14.24 o 
   1   6  10       47.17       49.56      4.31 o 
   2   6  10      283.41      227.54      9.22 o 
   3   6  10       31.43       26.14      3.93 o 
   4   6  10      110.48      104.27      9.40 o 
   5   6  10      212.20      245.21     17.23 o 
   6   6  10      141.50      147.35     15.16 o 
   7   6  10       67.32       50.01     10.70 o 
  -8   7  10       47.02       48.72     12.86 o 
  -7   7  10       18.34        1.00     10.72 o 
  -6   7  10       59.36       52.77     16.79 o 
  -5   7  10       61.28       49.85     10.94 o 
  -4   7  10      110.68      106.51      7.59 o 
  -3   7  10      502.12      486.34     17.07 o 
  -2   7  10        5.56        7.93      4.18 o 
  -1   7  10      181.45      164.27      7.70 o 
   0   7  10       50.26       38.61      6.70 o 
   1   7  10       10.75       24.87      3.98 o 
   2   7  10      104.72       81.00      7.81 o 
   3   7  10       17.26       11.05      4.26 o 
   4   7  10        8.62        6.28      5.70 o 
   5   7  10      195.07      107.81     13.97 o 
   6   7  10       86.83      121.32     16.69 o 
   7   7  10      279.89      316.27     32.82 o 
  -7   8  10       76.99      109.46     16.14 o 
  -6   8  10        0.00        9.26     12.65 o 
  -5   8  10      449.75      540.73     62.89 o 
  -4   8  10       97.25       97.23     16.02 o 
  -3   8  10      109.01      112.34      9.74 o 
  -2   8  10       23.56       15.90      6.85 o 
  -1   8  10       44.24       42.24      6.37 o 
   0   8  10      308.43      328.77     25.39 o 
   1   8  10       88.26       85.95      9.47 o 
   2   8  10       28.38       37.27      5.09 o 
   3   8  10      104.19      110.08     12.01 o 
   4   8  10     1799.70     1853.25     96.68 o 
   5   8  10        1.92       10.89     13.02 o 
   6   8  10        1.39       21.01     13.19 o 
  -6   9  10        0.22      -11.16     11.16 o 
  -5   9  10       70.72       85.74     15.28 o 
  -4   9  10      156.96      159.17     37.89 o 
  -3   9  10       32.10       20.38     20.14 o 
  -2   9  10       18.06       33.56     10.76 o 
  -1   9  10      123.80      128.16     12.79 o 
   0   9  10      370.56      361.22     27.41 o 
   1   9  10        2.36       14.49      8.75 o 
   2   9  10       47.75       56.34      8.64 o 
   3   9  10      110.61      105.92     17.52 o 
   4   9  10      151.25      140.13     22.47 o 
  -4  10  10       43.21       52.22     17.35 o 
  -3  10  10        5.16        8.62     11.05 o 
  -2  10  10       23.81       33.46     17.25 o 
  -1  10  10       68.02       38.01     22.27 o 
   0  10  10        7.38      -13.62     14.45 o 
   1  10  10      136.28      119.15     24.73 o 
   2  10  10       43.04       45.13     16.26 o 
 -11   0  11       27.22       41.73     12.42 o 
  -9   0  11       69.99       76.41     14.77 o 
  -7   0  11        0.46        0.76      4.01 o 
  -5   0  11     2604.77     2720.13     77.91 o 
  -3   0  11      478.77      525.24     44.25 o 
  -1   0  11     1472.31     1393.17     51.67 o 
   1   0  11     1584.05     1445.10     41.88 o 
   3   0  11      676.44      640.96     27.11 o 
   5   0  11      349.30      314.12     16.47 o 
   7   0  11        0.16        4.42      6.36 o 
   9   0  11        8.45       -5.42     18.30 o 
 -11   1  11      154.61      134.20     14.47 o 
 -10   1  11        5.24       13.93      4.95 o 
  -9   1  11        3.25       21.17      5.31 o 
  -8   1  11      168.09      163.02      7.62 o 
  -7   1  11       14.60       25.62      4.40 o 
  -6   1  11      313.47      303.94     10.18 o 
  -5   1  11       55.41       79.72      4.60 o 
  -4   1  11     3031.46     2993.34     67.43 o 
  -3   1  11      864.83      974.15     23.77 o 
  -2   1  11      362.59      340.04     10.72 o 
  -1   1  11      341.45      329.80     13.62 o 
   0   1  11      958.92      953.16     22.23 o 
   1   1  11     1276.83     1273.55     26.74 o 
   2   1  11      220.82      225.51      7.77 o 
   3   1  11        7.64       46.16      5.12 o 
   4   1  11     1870.73     1870.55     44.63 o 
   5   1  11       98.65       90.01      5.97 o 
   6   1  11       66.05       79.62      9.57 o 
   7   1  11       60.89       70.69      8.96 o 
   8   1  11      701.99      779.25     47.99 o 
   9   1  11      277.25      268.65     24.82 o 
 -10   2  11      117.95      101.28     12.88 o 
  -9   2  11        3.64        1.29      7.16 o 
  -8   2  11        0.07       11.42      5.59 o 
  -7   2  11     1381.31     1304.44     30.95 o 
  -6   2  11      279.34      261.65      8.77 o 
  -5   2  11     1453.02     1424.03     32.78 o 
  -4   2  11      433.57      436.30     13.09 o 
  -3   2  11       64.88       70.40      6.87 o 
  -2   2  11      484.25      501.92     13.55 o 
  -1   2  11     3297.68     3342.71     65.53 o 
   0   2  11       44.38       61.75      5.95 o 
   1   2  11       75.26       42.74      4.13 o 
   2   2  11       96.42       94.30      5.47 o 
   3   2  11     1398.99     1459.15     34.50 o 
   4   2  11      407.52      424.26     17.26 o 
   5   2  11        3.90        7.48      4.23 o 
   6   2  11      152.92      148.65     12.37 o 
   7   2  11      101.33       85.12     10.47 o 
   8   2  11      417.96      456.90     30.11 o 
   9   2  11       13.66       10.66     15.05 o 
 -10   3  11       57.64       69.99     11.69 o 
  -9   3  11      149.69      156.30     13.66 o 
  -8   3  11      263.60      237.54     14.80 o 
  -7   3  11      107.29      103.43      7.26 o 
  -6   3  11      202.06      160.72     11.09 o 
  -5   3  11     2704.10     2698.34     53.64 o 
  -4   3  11      262.85      286.08     15.33 o 
  -3   3  11     1107.63     1134.81     24.95 o 
  -2   3  11      760.04      772.72     16.52 o 
  -1   3  11     1341.50     1393.22     27.63 o 
   0   3  11      553.03      607.78     15.77 o 
   1   3  11     1867.98     2015.76     39.56 o 
   2   3  11      370.83      345.79     12.57 o 
   3   3  11       46.91       36.33      4.18 o 
   4   3  11        9.28       21.60      5.45 o 
   5   3  11      520.05      493.74     22.14 o 
   6   3  11      335.15      341.36     17.38 o 
   7   3  11       96.12      109.30     11.66 o 
   8   3  11       37.65       48.81     12.75 o 
 -10   4  11      117.63      138.07     16.33 o 
  -9   4  11        0.55       -4.77     12.79 o 
  -8   4  11      243.93      225.91     15.72 o 
  -7   4  11      640.62      623.29     28.26 o 
  -6   4  11       61.49       69.58      6.47 o 
  -5   4  11     1882.41     1942.25     59.04 o 
  -4   4  11       63.95       92.33      7.01 o 
  -3   4  11        4.21        9.73      3.38 o 
  -2   4  11        5.25       21.29      3.67 o 
  -1   4  11      393.76      394.05     12.06 o 
   0   4  11      258.76      244.24     10.13 o 
   1   4  11      452.00      475.23     13.03 o 
   2   4  11        0.94        5.24      3.12 o 
   3   4  11       64.73       83.01      7.02 o 
   4   4  11      385.14      397.55     16.95 o 
   5   4  11       61.42       57.22      7.86 o 
   6   4  11        4.36       23.50      7.11 o 
   7   4  11       38.75       46.09     14.30 o 
   8   4  11       94.39       75.35     15.47 o 
  -9   5  11      251.72      206.01     16.78 o 
  -8   5  11      112.27       90.07      9.74 o 
  -7   5  11      164.33      176.52     12.43 o 
  -6   5  11        9.38       11.93      5.72 o 
  -5   5  11        1.17        4.50      4.89 o 
  -4   5  11     1121.18     1077.41     22.46 o 
  -3   5  11      109.58      128.66      8.67 o 
  -2   5  11        0.46        0.09      2.68 o 
  -1   5  11     2234.66     2256.99     61.64 o 
   0   5  11       34.45       26.32      4.42 o 
   1   5  11       75.07       76.39      5.66 o 
   2   5  11       32.69       26.49      4.29 o 
   3   5  11      328.04      335.45     16.99 o 
   4   5  11        0.94        2.92      5.41 o 
   5   5  11      407.38      430.56     25.74 o 
   6   5  11       63.94       91.80     13.47 o 
   7   5  11       73.46       53.31     12.51 o 
   8   5  11        2.35       -3.82     12.71 o 
  -9   6  11        9.43       29.16     12.13 o 
  -8   6  11       40.65       55.95     13.97 o 
  -7   6  11      123.15      111.28     18.28 o 
  -6   6  11      265.41      238.54     15.03 o 
  -5   6  11       14.72       17.29      4.82 o 
  -4   6  11       35.80       35.94      3.31 o 
  -3   6  11       41.03       50.72      4.20 o 
  -2   6  11       32.83       52.30      5.83 o 
  -1   6  11      331.34      319.41     12.40 o 
   0   6  11      206.51      230.87      9.77 o 
   1   6  11      698.31      654.47     21.86 o 
   2   6  11       30.77       38.51      5.00 o 
   3   6  11        1.59       -2.21      5.00 o 
   4   6  11        0.14       15.39      6.50 o 
   5   6  11      293.52      277.74     20.84 o 
   6   6  11        7.55        5.59     11.42 o 
   7   6  11        0.71        6.00     12.27 o 
  -8   7  11      583.87      549.24     39.25 o 
  -7   7  11        1.48        4.18     10.66 o 
  -6   7  11       29.17       23.32      9.19 o 
  -5   7  11       36.95       25.25     15.91 o 
  -4   7  11      925.87      950.67     41.42 o 
  -3   7  11      690.69      737.92     27.37 o 
  -2   7  11        4.64       11.04      3.55 o 
  -1   7  11      866.89      935.06     33.49 o 
   0   7  11      640.86      674.44     27.06 o 
   1   7  11      221.19      172.61      9.01 o 
   2   7  11      823.70      851.32     31.72 o 
   3   7  11      182.83      142.84     10.91 o 
   4   7  11      346.95      356.74     21.78 o 
   5   7  11      205.60      194.16     17.64 o 
   6   7  11        1.60        0.47     10.70 o 
  -7   8  11        3.96       -0.75     14.74 o 
  -6   8  11      122.11      149.10     17.14 o 
  -5   8  11      444.80      545.81     39.87 o 
  -4   8  11       97.39      103.99     18.63 o 
  -3   8  11      325.63      286.91     16.50 o 
  -2   8  11        6.49       -4.06      5.86 o 
  -1   8  11       18.68       39.02      7.56 o 
   0   8  11       11.81       15.82      5.88 o 
   1   8  11       12.17        8.97      7.13 o 
   2   8  11      168.67      188.25     18.87 o 
   3   8  11      411.10      388.58     27.02 o 
   4   8  11      200.29      184.43     15.81 o 
   5   8  11       50.20       70.02     30.77 o 
  -6   9  11        2.96        9.97     11.10 o 
  -5   9  11       45.83       70.95     15.22 o 
  -4   9  11      103.73       92.81     15.83 o 
  -3   9  11       23.69       24.03     14.53 o 
  -2   9  11       29.83       34.05     10.57 o 
  -1   9  11       20.04       19.22     11.59 o 
   0   9  11      333.71      316.80     21.41 o 
   1   9  11       76.15       75.04     14.00 o 
   2   9  11        3.92       29.06     15.06 o 
   3   9  11      136.74      173.83     15.43 o 
   4   9  11       13.25       42.95     13.90 o 
  -3  10  11       23.30       27.42     15.70 o 
  -2  10  11       74.52       79.31     22.74 o 
  -1  10  11       51.43       42.03     24.38 o 
   0  10  11       86.72       69.06     22.89 o 
   1  10  11       17.90       -4.92     15.04 o 
   2  10  11       87.57       73.74     37.98 o 
 -10   0  12       20.72       22.51     15.13 o 
  -8   0  12        0.02        2.97      5.38 o 
  -6   0  12        0.09        3.41      3.01 o 
  -4   0  12     5120.44     5244.91    137.14 o 
  -2   0  12       75.28       83.17     12.67 o 
   0   0  12     1936.20     2007.14     63.14 o 
   2   0  12     1277.55     1301.38     38.43 o 
   4   0  12      510.81      562.43     23.76 o 
   6   0  12      313.89      271.24     34.02 o 
   8   0  12      377.54      309.47     38.17 o 
 -10   1  12      404.97      402.33     20.56 o 
  -9   1  12     1342.65     1363.41     49.10 o 
  -8   1  12       28.57       21.42      4.46 o 
  -7   1  12      364.31      332.09     13.14 o 
  -6   1  12     1480.32     1525.86     35.67 o 
  -5   1  12      487.60      429.57     12.79 o 
  -4   1  12      157.56      133.75      6.07 o 
  -3   1  12      182.46      142.62      6.51 o 
  -2   1  12     1018.73      980.65     36.57 o 
  -1   1  12     1516.06     1625.75     30.52 o 
   0   1  12      123.44      147.55      5.91 o 
   1   1  12       45.08       57.55      6.26 o 
   2   1  12      205.60      198.44     11.98 o 
   3   1  12      316.98      331.46     11.18 o 
   4   1  12      342.77      340.20     11.18 o 
   5   1  12     1150.72     1129.69     31.84 o 
   6   1  12       59.21       55.99      8.73 o 
   7   1  12      171.48      150.05     16.03 o 
   8   1  12      108.23       69.70     16.50 o 
 -10   2  12        4.55       20.29      7.84 o 
  -9   2  12       76.38       89.77     15.22 o 
  -8   2  12      665.86      687.58     28.88 o 
  -7   2  12        0.01        1.04      4.26 o 
  -6   2  12        1.31        5.28      2.62 o 
  -5   2  12     1292.66     1360.67     27.41 o 
  -4   2  12      465.27      458.61     12.27 o 
  -3   2  12     3217.24     3171.38     64.60 o 
  -2   2  12      261.02      280.79      9.76 o 
  -1   2  12     2277.67     2266.35     48.99 o 
   0   2  12      573.92      566.23     14.66 o 
   1   2  12      555.38      630.73     16.12 o 
   2   2  12       28.37       36.08      4.25 o 
   3   2  12      716.14      773.72     22.38 o 
   4   2  12       35.27       52.95      3.73 o 
   5   2  12       19.47       15.38      8.80 o 
   6   2  12      153.61      139.58     13.19 o 
   7   2  12       20.36       31.45      9.14 o 
   8   2  12      136.31      140.26     19.32 o 
 -10   3  12      101.82       52.78     13.67 o 
  -9   3  12        6.92       17.78      7.63 o 
  -8   3  12      269.13      247.54     13.65 o 
  -7   3  12      345.88      375.58     15.12 o 
  -6   3  12     1157.18     1069.89     34.77 o 
  -5   3  12      132.68      169.59      8.27 o 
  -4   3  12     1018.47     1029.19     26.02 o 
  -3   3  12      408.24      375.67     11.24 o 
  -2   3  12       47.55       64.58      4.90 o 
  -1   3  12       10.65       31.40      3.78 o 
   0   3  12      217.86      203.60     10.03 o 
   1   3  12       52.12       45.76      4.64 o 
   2   3  12      609.61      605.36     20.97 o 
   3   3  12        0.26       -1.66      3.14 o 
   4   3  12     1221.31     1355.45     42.47 o 
   5   3  12       89.08       59.45      9.04 o 
   6   3  12       42.47       44.43      9.11 o 
   7   3  12       37.60       52.67     10.01 o 
   8   3  12       38.21       32.66     12.63 o 
 -10   4  12       38.47       24.02      9.08 o 
  -9   4  12       75.87       70.25     10.38 o 
  -8   4  12      386.40      406.66     20.94 o 
  -7   4  12      573.52      634.65     25.76 o 
  -6   4  12      286.95      273.79     13.89 o 
  -5   4  12      286.50      349.34     13.83 o 
  -4   4  12      347.89      346.40     14.54 o 
  -3   4  12     1209.81     1301.32     33.95 o 
  -2   4  12     3148.51     3134.96     71.83 o 
  -1   4  12       18.82       14.58      3.86 o 
   0   4  12      201.39      199.50      8.86 o 
   1   4  12     1536.15     1560.08     35.41 o 
   2   4  12        6.06        5.82      3.41 o 
   3   4  12      261.35      210.10     12.02 o 
   4   4  12       52.22       55.83      7.03 o 
   5   4  12     1528.67     1663.81     70.79 o 
   6   4  12       34.04       17.51     10.62 o 
   7   4  12       23.06       37.60     13.09 o 
   8   4  12       21.01       16.43     13.05 o 
  -9   5  12       53.29       61.30     13.00 o 
  -8   5  12      231.05      231.33     15.95 o 
  -7   5  12      546.26      548.07     25.25 o 
  -6   5  12        2.44       -1.87      5.50 o 
  -5   5  12        0.01       11.40      5.48 o 
  -4   5  12      538.74      568.06     18.46 o 
  -3   5  12       91.63       90.85      5.40 o 
  -2   5  12     1162.68     1195.49     31.42 o 
  -1   5  12      146.30      134.11      7.38 o 
   0   5  12      564.65      551.41     15.89 o 
   1   5  12       43.09       41.57      4.22 o 
   2   5  12       33.33       15.13      4.39 o 
   3   5  12       41.86       23.90      4.61 o 
   4   5  12      176.73      156.38     12.68 o 
   5   5  12      172.66      153.76     15.78 o 
   6   5  12       15.89       18.38     12.50 o 
   7   5  12       58.64       63.37     12.39 o 
  -9   6  12      222.96      183.00     19.96 o 
  -8   6  12      330.46      351.56     32.10 o 
  -7   6  12      491.61      415.71     36.46 o 
  -6   6  12       95.05       94.36      9.09 o 
  -5   6  12       80.34       78.87      6.94 o 
  -4   6  12      294.49      294.97     12.36 o 
  -3   6  12       71.05       61.09      5.19 o 
  -2   6  12       11.15       10.08      3.96 o 
  -1   6  12      401.76      409.55     16.47 o 
   0   6  12      262.14      244.33     10.67 o 
   1   6  12       41.44       54.69      4.63 o 
   2   6  12      161.54      146.45      7.70 o 
   3   6  12        1.06       -2.49      5.68 o 
   4   6  12       29.60       31.84      8.39 o 
   5   6  12      239.79      220.35     20.70 o 
   6   6  12       14.58       13.77      9.54 o 
   7   6  12       54.07       46.94     28.71 o 
  -8   7  12        0.24       17.75     11.19 o 
  -7   7  12        6.96        0.70     10.75 o 
  -6   7  12       92.27       86.85     18.70 o 
  -5   7  12       93.27      117.91     15.14 o 
  -4   7  12      119.31       94.45      9.79 o 
  -3   7  12       35.72       26.20      4.32 o 
  -2   7  12      736.83      722.77     24.49 o 
  -1   7  12       28.44       23.94      6.28 o 
   0   7  12      287.42      283.68     14.73 o 
   1   7  12        0.63       -4.37      4.37 o 
   2   7  12       63.60       75.55      6.57 o 
   3   7  12       92.18       79.78      9.52 o 
   4   7  12       28.86       15.74      9.63 o 
   5   7  12       49.51       82.16     13.82 o 
   6   7  12        0.37        8.79     10.99 o 
  -7   8  12       11.57       35.25     13.92 o 
  -6   8  12       10.93       13.44     10.51 o 
  -5   8  12      247.84      261.82     26.10 o 
  -4   8  12      175.90      188.99     19.03 o 
  -3   8  12      129.35      101.27     13.36 o 
  -2   8  12       11.88        8.33      6.64 o 
  -1   8  12       20.93       36.48      8.30 o 
   0   8  12      223.01      226.91     13.28 o 
   1   8  12        0.27        8.38      8.03 o 
   2   8  12        3.49        3.20      6.52 o 
   3   8  12       34.05       39.17     10.11 o 
   4   8  12       20.71       43.01     11.29 o 
   5   8  12       14.97       16.03     13.96 o 
  -5   9  12       76.37       52.13     18.51 o 
  -4   9  12       45.42       55.43     14.88 o 
  -3   9  12        2.38       -8.62     14.53 o 
  -2   9  12      346.82      402.60     31.91 o 
  -1   9  12      393.89      361.81     29.86 o 
   0   9  12       78.02       87.46     22.65 o 
   1   9  12       14.91       29.47     13.98 o 
   2   9  12      104.01      122.77     19.88 o 
   3   9  12      239.70      250.12     40.91 o 
  -3  10  12      114.96       78.38     29.66 o 
  -2  10  12       75.52       97.66     19.20 o 
  -1  10  12      170.37      200.74     35.58 o 
   0  10  12      150.35      107.96     44.96 o 
  -9   0  13      692.88      678.05     40.47 o 
  -7   0  13      479.91      411.79     17.74 o 
  -5   0  13       79.02       75.18      6.95 o 
  -3   0  13     2127.99     2294.63     91.72 o 
  -1   0  13     1588.70     1687.69     38.63 o 
   1   0  13     2059.82     2076.18     66.56 o 
   3   0  13        0.02        2.77      4.41 o 
   5   0  13     1317.10     1534.25     74.61 o 
   7   0  13      553.90      631.28     50.73 o 
 -10   1  13      124.09      133.30     12.04 o 
  -9   1  13        0.98       10.10      4.68 o 
  -8   1  13       22.34       28.56      5.13 o 
  -7   1  13       21.48       14.58      4.41 o 
  -6   1  13       21.20       20.65      3.31 o 
  -5   1  13       52.95       47.71      4.72 o 
  -4   1  13      724.74      726.56     16.85 o 
  -3   1  13      544.12      598.93     16.53 o 
  -2   1  13      364.72      362.33     12.34 o 
  -1   1  13       37.75       30.85      4.26 o 
   0   1  13      408.50      385.84     13.09 o 
   1   1  13        4.07        3.70      3.62 o 
   2   1  13     1384.56     1465.79     37.94 o 
   3   1  13      325.59      342.65     11.05 o 
   4   1  13        0.61        2.72      2.58 o 
   5   1  13       11.37       19.24      4.43 o 
   6   1  13      464.15      440.37     23.80 o 
   7   1  13       21.63       -0.26      9.42 o 
   8   1  13       37.05       48.61     12.57 o 
 -10   2  13       70.16       81.67     12.14 o 
  -9   2  13      111.79       98.90     13.31 o 
  -8   2  13      345.06      390.82     18.18 o 
  -7   2  13       37.36       45.74      5.48 o 
  -6   2  13      148.31      136.21      6.86 o 
  -5   2  13      325.76      377.79     10.84 o 
  -4   2  13     1372.48     1313.69     38.56 o 
  -3   2  13      168.59      194.60      8.13 o 
  -2   2  13      286.05      324.32     10.12 o 
  -1   2  13       54.82       87.86      5.81 o 
   0   2  13     2794.45     2750.62     74.66 o 
   1   2  13      679.40      658.83     21.79 o 
   2   2  13      224.01      247.18     10.79 o 
   3   2  13      126.79      128.12      9.01 o 
   4   2  13      711.03      759.87     20.39 o 
   5   2  13      282.14      303.76     17.59 o 
   6   2  13      269.98      262.92     17.69 o 
   7   2  13       44.46       53.75     13.23 o 
   8   2  13        4.61       26.90     12.51 o 
 -10   3  13      458.76      509.60     35.06 o 
  -9   3  13      322.99      350.57     19.58 o 
  -8   3  13      169.44      195.94     12.70 o 
  -7   3  13        7.97       12.18      6.88 o 
  -6   3  13      158.41      185.30     11.50 o 
  -5   3  13      158.31      156.83      8.42 o 
  -4   3  13       24.95       11.70      3.71 o 
  -3   3  13     2047.73     2054.02     47.18 o 
  -2   3  13      207.96      219.38      8.40 o 
  -1   3  13      227.17      248.67      9.36 o 
   0   3  13      198.70      142.36     10.35 o 
   1   3  13      375.83      365.27     14.61 o 
   2   3  13       22.42       23.31      4.04 o 
   3   3  13        5.95        1.42      4.52 o 
   4   3  13      270.29      253.89     14.33 o 
   5   3  13      364.78      383.76     22.38 o 
   6   3  13       35.74       40.64     12.19 o 
   7   3  13        5.31       17.69     11.29 o 
   8   3  13       23.20       35.61     15.84 o 
  -9   4  13       68.43       69.16     12.44 o 
  -8   4  13        6.47        7.82      6.65 o 
  -7   4  13       21.87       24.89      7.10 o 
  -6   4  13      520.36      596.67     22.46 o 
  -5   4  13     1107.61     1161.27     31.79 o 
  -4   4  13     2257.76     2379.35     63.36 o 
  -3   4  13       17.63       23.73      3.78 o 
  -2   4  13      300.32      318.99     12.01 o 
  -1   4  13      942.00     1040.44     29.35 o 
   0   4  13     2543.36     2742.14     70.42 o 
   1   4  13       24.97       34.28      5.69 o 
   2   4  13        3.08        0.81      4.44 o 
   3   4  13      315.72      302.76     13.94 o 
   4   4  13      276.96      255.68     14.64 o 
   5   4  13        3.86       19.77      8.93 o 
   6   4  13        3.47       -6.02      8.07 o 
   7   4  13       33.76       72.60     19.21 o 
  -9   5  13        0.45        5.25     12.75 o 
  -8   5  13        0.38        9.89      9.95 o 
  -7   5  13      947.17      982.57     49.48 o 
  -6   5  13      181.89      160.91     11.97 o 
  -5   5  13        0.15       10.91      3.34 o 
  -4   5  13     1885.79     1909.51     56.45 o 
  -3   5  13      450.31      423.70     14.13 o 
  -2   5  13      100.73      106.76      6.95 o 
  -1   5  13        9.62        6.54      3.67 o 
   0   5  13     1019.88     1059.43     29.75 o 
   1   5  13      477.31      442.81     17.78 o 
   2   5  13        0.52        1.35      3.72 o 
   3   5  13      768.55      713.26     32.17 o 
   4   5  13       21.10       21.28      7.74 o 
   5   5  13        2.34        7.07     18.10 o 
   6   5  13        4.49       21.39     13.93 o 
   7   5  13      103.66       99.80     18.08 o 
  -8   6  13      236.67      192.46     24.83 o 
  -7   6  13      229.57      238.91     21.66 o 
  -6   6  13      132.35      105.94     10.17 o 
  -5   6  13       24.98       12.45      6.36 o 
  -4   6  13      110.71      103.77      8.38 o 
  -3   6  13       18.67        2.28      3.99 o 
  -2   6  13        9.82        7.43      4.64 o 
  -1   6  13        2.27        2.97      3.87 o 
   0   6  13       35.46       43.08      5.07 o 
   1   6  13       26.46       48.90      8.56 o 
   2   6  13      463.32      503.41     19.11 o 
   3   6  13       90.99      114.88     11.48 o 
   4   6  13      181.22      152.10     14.36 o 
   5   6  13       32.11       40.49     12.62 o 
   6   6  13       10.16       -6.97     10.09 o 
  -7   7  13       73.41       57.93     12.93 o 
  -6   7  13      147.70      143.53     16.59 o 
  -5   7  13       19.46       15.71      9.64 o 
  -4   7  13      201.19      174.80     18.60 o 
  -3   7  13        2.03        8.89      4.98 o 
  -2   7  13      237.16      236.51     11.22 o 
  -1   7  13       29.36       28.50      4.94 o 
   0   7  13       13.64        9.47      4.32 o 
   1   7  13       93.42       89.52      7.67 o 
   2   7  13       14.42       11.31      6.18 o 
   3   7  13       36.31       32.24     10.57 o 
   4   7  13       79.18       64.15     13.95 o 
   5   7  13      242.52      205.39     20.19 o 
  -6   8  13      381.04      376.57     29.13 o 
  -5   8  13       93.74       83.26     14.71 o 
  -4   8  13       10.30       26.12     12.50 o 
  -3   8  13       74.46       64.14     31.67 o 
  -2   8  13       92.05       70.50     25.69 o 
  -1   8  13       39.88       42.21      8.63 o 
   0   8  13       38.11       30.60      9.13 o 
   1   8  13      149.30      162.00     20.67 o 
   2   8  13      133.05      156.77     17.93 o 
   3   8  13        5.79        7.96      9.16 o 
   4   8  13       64.26       58.61     13.68 o 
  -5   9  13      199.24      111.18     44.29 o 
  -4   9  13        4.59       -3.36     14.35 o 
  -3   9  13       23.23       24.08     17.27 o 
  -2   9  13       31.70       31.60     12.52 o 
  -1   9  13       60.08       42.95     11.60 o 
   0   9  13       89.48      112.09     23.74 o 
   1   9  13       14.96       17.09     12.97 o 
   2   9  13       50.71       37.71     14.53 o 
   3   9  13      178.79      175.02     36.97 o 
 -10   0  14      624.86      561.98     40.26 o 
  -8   0  14       35.19       30.83      8.34 o 
  -6   0  14      273.39      242.28     15.00 o 
  -4   0  14        2.42       11.14      4.62 o 
  -2   0  14     1435.09     1324.49     47.03 o 
   0   0  14     4040.62     4120.32    101.17 o 
   2   0  14      473.11      491.49     25.44 o 
   4   0  14        0.44       -4.34      6.35 o 
   6   0  14      107.09      100.15     16.71 o 
   8   0  14        0.24        0.65     16.97 o 
 -10   1  14        0.03       -2.03     10.49 o 
  -9   1  14      280.84      257.74     24.17 o 
  -8   1  14      631.83      659.72     31.81 o 
  -7   1  14      598.75      618.33     22.48 o 
  -6   1  14        8.94        1.91      4.28 o 
  -5   1  14        6.22        6.13      2.77 o 
  -4   1  14      321.13      293.51      9.57 o 
  -3   1  14     2652.41     2616.78     60.38 o 
  -2   1  14     1079.67     1071.50     25.47 o 
  -1   1  14      461.93      454.67     14.12 o 
   0   1  14       98.91      103.29      8.05 o 
   1   1  14      357.49      351.84     13.56 o 
   2   1  14        5.93        5.34      4.00 o 
   3   1  14       87.16       81.01      6.48 o 
   4   1  14        1.69        0.95      4.00 o 
   5   1  14      867.42      942.31     31.66 o 
   6   1  14      573.56      560.38     33.91 o 
   7   1  14      168.57      179.65     18.59 o 
   8   1  14       29.93       28.60     14.82 o 
 -10   2  14       27.27       47.37     11.46 o 
  -9   2  14        8.05        6.23      8.94 o 
  -8   2  14       17.11       24.83      7.62 o 
  -7   2  14        2.52       11.75      3.64 o 
  -6   2  14       15.88       12.09      4.92 o 
  -5   2  14        9.89        8.72      3.33 o 
  -4   2  14       18.55       11.20      4.31 o 
  -3   2  14      943.28      933.12     26.29 o 
  -2   2  14      758.30      780.05     21.50 o 
  -1   2  14      828.90      834.51     24.28 o 
   0   2  14       24.35       30.27      5.03 o 
   1   2  14       22.48       24.22      4.79 o 
   2   2  14      242.42      214.87     10.23 o 
   3   2  14      205.20      178.97     10.13 o 
   4   2  14      145.24      141.78      8.85 o 
   5   2  14       54.75       64.65      9.67 o 
   6   2  14       78.18       69.60     10.02 o 
   7   2  14       88.33       75.64     14.18 o 
   8   2  14       36.57      -16.50     23.59 o 
 -10   3  14        9.58        9.91     10.57 o 
  -9   3  14       26.59       36.13     10.15 o 
  -8   3  14      881.78      936.12     45.56 o 
  -7   3  14      172.79      149.91     11.14 o 
  -6   3  14      469.21      492.62     18.69 o 
  -5   3  14      273.74      273.89     10.98 o 
  -4   3  14      236.51      212.64     13.24 o 
  -3   3  14        2.91        0.06      3.52 o 
  -2   3  14      422.00      456.32     14.85 o 
  -1   3  14     1045.71     1028.42     27.08 o 
   0   3  14     2433.63     2457.05     73.19 o 
   1   3  14      547.11      542.10     27.28 o 
   2   3  14      381.34      349.07     21.84 o 
   3   3  14      117.92      106.38      7.64 o 
   4   3  14      162.83      155.43     22.84 o 
   5   3  14      200.26      192.70     14.47 o 
   6   3  14      624.18      706.79     41.60 o 
   7   3  14        7.67        6.70      9.33 o 
  -9   4  14       38.29       37.20     10.68 o 
  -8   4  14       90.40      101.65     12.25 o 
  -7   4  14      160.24      162.74     12.15 o 
  -6   4  14      467.79      445.57     23.30 o 
  -5   4  14       77.64      107.47      9.30 o 
  -4   4  14      845.50      914.79     23.45 o 
  -3   4  14        5.87       23.97      4.45 o 
  -2   4  14      801.47      829.42     25.68 o 
  -1   4  14        4.21        8.26      3.61 o 
   0   4  14      464.39      470.91     17.01 o 
   1   4  14       23.68       11.85      4.06 o 
   2   4  14      597.20      531.24     19.78 o 
   3   4  14       93.81       48.54      8.10 o 
   4   4  14      246.25      298.66     26.02 o 
   5   4  14       10.99       -3.81      9.18 o 
   6   4  14        0.16        7.19     10.41 o 
   7   4  14        0.14        1.19     12.65 o 
  -9   5  14        8.93       35.02     14.45 o 
  -8   5  14      189.76      224.47     19.16 o 
  -7   5  14      215.50      170.92     14.34 o 
  -6   5  14      294.73      316.39     16.64 o 
  -5   5  14       43.12       34.80      4.57 o 
  -4   5  14       62.38       69.96      5.78 o 
  -3   5  14       99.68       99.44      9.26 o 
  -2   5  14      222.93      258.20     10.86 o 
  -1   5  14      245.18      235.48     10.68 o 
   0   5  14        0.90        0.46      3.85 o 
   1   5  14        4.07        6.53      3.94 o 
   2   5  14      394.31      379.13     21.87 o 
   3   5  14      201.01      228.22     15.17 o 
   4   5  14       78.04       74.02     15.77 o 
   5   5  14      124.73       93.09     19.21 o 
   6   5  14       77.92       65.40     14.56 o 
  -8   6  14       51.59       56.38     15.73 o 
  -7   6  14      461.58      455.61     27.11 o 
  -6   6  14       69.89       48.58     13.55 o 
  -5   6  14       33.07       41.62      4.23 o 
  -4   6  14     1887.59     2040.53     67.63 o 
  -3   6  14       17.91       15.33      4.86 o 
  -2   6  14      286.58      273.13     12.98 o 
  -1   6  14      163.09      144.01      9.42 o 
   0   6  14        3.81        9.20      4.20 o 
   1   6  14      126.89      140.14     11.42 o 
   2   6  14       83.98       78.09      7.62 o 
   3   6  14       64.67       50.41      9.10 o 
   4   6  14      255.14      226.83     22.33 o 
   5   6  14       78.91       62.36     13.20 o 
   6   6  14      191.93      186.42     25.01 o 
  -7   7  14       76.87       57.02     12.67 o 
  -6   7  14      112.73      100.21     17.16 o 
  -5   7  14       53.14       43.22     12.47 o 
  -4   7  14      405.49      394.08     42.19 o 
  -3   7  14      864.00      914.07     50.95 o 
  -2   7  14       15.93       12.09      6.86 o 
  -1   7  14      247.48      215.40     15.33 o 
   0   7  14      271.58      251.84     15.29 o 
   1   7  14      542.80      505.80     29.31 o 
   2   7  14      104.77       99.21     11.13 o 
   3   7  14       17.22       23.63     12.08 o 
   4   7  14      481.78      528.39     39.39 o 
   5   7  14       81.85      113.36     15.71 o 
  -6   8  14      200.29      198.64     22.36 o 
  -5   8  14       37.86       50.96     11.57 o 
  -4   8  14        0.96        6.75     11.10 o 
  -3   8  14       49.97       31.16     14.50 o 
  -2   8  14        9.35       18.20     14.44 o 
  -1   8  14        0.02        8.60      8.49 o 
   0   8  14       35.90       16.01      8.99 o 
   1   8  14       32.05       27.00     12.49 o 
   2   8  14       78.02       80.16     14.11 o 
   3   8  14        0.04        1.87     12.76 o 
   4   8  14       53.11        8.67     21.86 o 
  -4   9  14        0.05        0.25     15.50 o 
  -3   9  14      283.46      252.26     30.14 o 
  -2   9  14      161.64      183.26     33.27 o 
  -1   9  14       57.63       47.96     15.06 o 
   0   9  14       52.74       42.88     13.65 o 
   1   9  14      170.03      152.20     37.16 o 
   2   9  14        0.03       18.39     24.67 o 
  -9   0  15      153.78      122.34     15.16 o 
  -7   0  15     1261.04     1354.46     87.73 o 
  -5   0  15     1059.55     1011.97     45.16 o 
  -3   0  15     1294.31     1209.45     64.59 o 
  -1   0  15      301.23      269.10     16.39 o 
   1   0  15     5145.83     5342.63    191.92 o 
   3   0  15        4.35        1.57      6.81 o 
   5   0  15      706.05      760.36     45.15 o 
   7   0  15      303.30      244.88     34.93 o 
 -10   1  15      123.62       78.56     13.80 o 
  -9   1  15      406.49      484.80     24.43 o 
  -8   1  15      539.64      583.80     31.18 o 
  -7   1  15      650.09      700.21     20.68 o 
  -6   1  15        0.03        7.99      3.78 o 
  -5   1  15      905.71      880.54     24.40 o 
  -4   1  15      241.58      240.09     10.23 o 
  -3   1  15      594.89      547.81     18.12 o 
  -2   1  15     1305.82     1351.94     31.98 o 
  -1   1  15     2032.90     2159.04     46.97 o 
   0   1  15      445.22      453.94     14.31 o 
   1   1  15      123.51      118.75      7.75 o 
   2   1  15        6.91       10.53      4.71 o 
   3   1  15      181.71      195.77     10.07 o 
   4   1  15       19.04       29.28      4.96 o 
   5   1  15       59.30       74.38      6.72 o 
   6   1  15       11.65       20.34     10.18 o 
   7   1  15       61.10       77.81     13.54 o 
 -10   2  15      145.68      173.67     16.51 o 
  -9   2  15       12.43       14.53      8.37 o 
  -8   2  15      726.14      691.37     23.22 o 
  -7   2  15      175.46      220.96     13.73 o 
  -6   2  15      338.17      269.60     11.68 o 
  -5   2  15      263.13      240.85     10.95 o 
  -4   2  15      649.03      650.74     23.49 o 
  -3   2  15     1210.57     1239.33     33.63 o 
  -2   2  15     1228.15     1299.89     40.78 o 
  -1   2  15     1491.74     1517.51     39.07 o 
   0   2  15        0.88       22.51      4.82 o 
   1   2  15      999.55      956.53     30.55 o 
   2   2  15      931.82      939.15     30.18 o 
   3   2  15       98.69       89.07      7.73 o 
   4   2  15      311.06      296.28     13.72 o 
   5   2  15       27.55       41.49     12.85 o 
   6   2  15      465.38      533.99     31.75 o 
   7   2  15        2.09       -4.04     11.34 o 
  -9   3  15        5.60       -0.54      9.79 o 
  -8   3  15       49.65       41.79      8.42 o 
  -7   3  15      213.19      171.28     13.33 o 
  -6   3  15      166.58      182.13      8.18 o 
  -5   3  15      331.57      305.07     11.60 o 
  -4   3  15      120.65      108.08      9.46 o 
  -3   3  15      442.84      409.99     13.87 o 
  -2   3  15      237.38      225.07     10.34 o 
  -1   3  15        9.89       21.09      3.96 o 
   0   3  15        3.69        0.56      4.69 o 
   1   3  15      831.77      874.72     33.10 o 
   2   3  15      188.08      131.96     10.18 o 
   3   3  15       11.28       22.30      8.44 o 
   4   3  15      536.25      515.19     34.32 o 
   5   3  15       65.82       61.66     11.46 o 
   6   3  15        0.70      -10.23     10.23 o 
   7   3  15       12.35       -4.90     16.05 o 
  -9   4  15       38.02       41.38     12.05 o 
  -8   4  15       40.99       35.82     11.60 o 
  -7   4  15        3.41        8.23      7.26 o 
  -6   4  15      121.66      116.67      5.50 o 
  -5   4  15       64.13       66.00      7.35 o 
  -4   4  15      850.52      910.09     25.60 o 
  -3   4  15      365.69      421.17     18.85 o 
  -2   4  15      295.45      283.47     12.74 o 
  -1   4  15      615.14      598.05     19.65 o 
   0   4  15       15.97       23.63      4.77 o 
   1   4  15      199.69      160.13     10.73 o 
   2   4  15      314.45      349.83     17.23 o 
   3   4  15      184.35      188.61     12.99 o 
   4   4  15       74.62       52.02     10.43 o 
   5   4  15        0.48       -1.64     12.29 o 
   6   4  15      133.14      151.24     19.29 o 
  -8   5  15      108.51      102.37     19.71 o 
  -7   5  15       77.16       80.88      9.71 o 
  -6   5  15       47.11       49.69      8.63 o 
  -5   5  15       44.19       30.70      5.79 o 
  -4   5  15       74.63       65.82      5.97 o 
  -3   5  15      647.61      671.84     26.83 o 
  -2   5  15      183.77      197.91     11.30 o 
  -1   5  15       20.40       13.59      5.61 o 
   0   5  15      275.91      276.99     13.43 o 
   1   5  15       25.34       35.67      8.39 o 
   2   5  15       29.56       18.07      5.26 o 
   3   5  15       47.52       28.05     10.02 o 
   4   5  15       74.98       54.91     15.05 o 
   5   5  15       35.58       43.20     14.94 o 
   6   5  15       12.87       10.90     13.80 o 
  -8   6  15       25.97       18.28     20.64 o 
  -7   6  15        6.61       -3.41     11.56 o 
  -6   6  15      117.10      112.52     15.40 o 
  -5   6  15      916.17      926.34     40.91 o 
  -4   6  15      499.70      556.54     27.87 o 
  -3   6  15      503.53      442.55     21.48 o 
  -2   6  15      167.92      151.50      9.73 o 
  -1   6  15      283.47      283.60     14.58 o 
   0   6  15       71.83       88.70      8.55 o 
   1   6  15      161.86      159.81     11.10 o 
   2   6  15      181.09      165.59     11.98 o 
   3   6  15        9.61        9.98     13.16 o 
   4   6  15      128.14      135.01     16.79 o 
   5   6  15        2.41        8.46     11.00 o 
  -7   7  15        2.74       -7.42     13.17 o 
  -6   7  15      613.86      627.44     50.13 o 
  -5   7  15       53.04       56.66     11.81 o 
  -4   7  15       76.65       73.64     14.01 o 
  -3   7  15      262.56      261.80     23.79 o 
  -2   7  15        0.15       -6.75      6.75 o 
  -1   7  15        1.93        1.24      5.87 o 
   0   7  15       84.02       59.03      8.23 o 
   1   7  15       62.01       72.96     11.10 o 
   2   7  15        0.49        7.61     16.48 o 
   3   7  15        5.41       18.15     10.46 o 
   4   7  15      175.65      191.62     19.02 o 
  -5   8  15        5.23       10.99     12.92 o 
  -4   8  15       27.84       30.21     17.56 o 
  -3   8  15       94.15      108.36     19.35 o 
  -2   8  15        0.09       11.46     12.84 o 
  -1   8  15        0.49       -2.06     12.38 o 
   0   8  15      366.51      465.21     31.30 o 
   1   8  15      153.35      112.75     13.82 o 
   2   8  15       39.87       23.45     36.32 o 
   3   8  15       45.18       37.09     11.92 o 
  -3   9  15       26.40       30.24     14.99 o 
  -2   9  15       72.21       10.14     20.95 o 
  -1   9  15      119.17      110.74     24.91 o 
   0   9  15        2.53       31.29     17.71 o 
  -8   0  16        3.68        2.49     10.23 o 
  -6   0  16        2.43        0.75      4.79 o 
  -4   0  16        4.24        3.99      6.25 o 
  -2   0  16      137.79      149.11     15.16 o 
   0   0  16      302.27      315.93     18.09 o 
   2   0  16      697.78      772.89     42.49 o 
   4   0  16       29.26       33.06     11.12 o 
   6   0  16       94.33       87.05     17.54 o 
  -9   1  16        2.82       -2.75      6.33 o 
  -8   1  16        5.07       12.67      6.58 o 
  -7   1  16     1047.39     1049.43     38.05 o 
  -6   1  16       52.83       93.16      7.71 o 
  -5   1  16        0.71        3.05      3.95 o 
  -4   1  16        1.66        1.96      4.19 o 
  -3   1  16      332.65      322.97     12.94 o 
  -2   1  16     1079.35     1034.16     32.41 o 
  -1   1  16       26.17       56.30      6.36 o 
   0   1  16      637.31      620.98     19.28 o 
   1   1  16      221.10      219.71     11.60 o 
   2   1  16        4.29        5.80      5.84 o 
   3   1  16      257.81      272.01     25.63 o 
   4   1  16        4.86        7.01      4.10 o 
   5   1  16      201.74      200.12     11.65 o 
   6   1  16       79.07       58.39     13.05 o 
   7   1  16      581.94      597.90     42.70 o 
  -9   2  16      364.26      328.58     26.87 o 
  -8   2  16      146.98      106.09      9.07 o 
  -7   2  16       32.12       36.08      6.37 o 
  -6   2  16       19.97       26.61      5.14 o 
  -5   2  16       46.77       23.47      4.14 o 
  -4   2  16      320.73      341.37     12.25 o 
  -3   2  16       49.97       45.18      5.56 o 
  -2   2  16      245.05      265.47     11.84 o 
  -1   2  16      176.01      178.01     10.15 o 
   0   2  16      400.11      395.39     15.39 o 
   1   2  16     1290.89     1409.86     46.82 o 
   2   2  16      152.04      157.08     13.93 o 
   3   2  16      631.94      583.29     28.79 o 
   4   2  16        1.51        8.56      4.06 o 
   5   2  16        2.74        4.33      9.21 o 
   6   2  16       41.14       35.83     14.03 o 
   7   2  16       25.08       50.93     13.38 o 
  -9   3  16       59.64       70.16     12.72 o 
  -8   3  16       91.47      115.01     14.67 o 
  -7   3  16       30.16       38.92      6.42 o 
  -6   3  16     1241.50     1190.40     46.59 o 
  -5   3  16        4.29        4.93      3.75 o 
  -4   3  16       43.93       52.06      5.12 o 
  -3   3  16       91.11       80.51      6.63 o 
  -2   3  16     1446.60     1502.79     44.33 o 
  -1   3  16      285.34      301.19     13.21 o 
   0   3  16        0.85        1.68      4.75 o 
   1   3  16      157.17      161.72     12.82 o 
   2   3  16      326.77      290.06     17.07 o 
   3   3  16      370.17      321.43     24.88 o 
   4   3  16      136.85      107.48     18.69 o 
   5   3  16       14.00        8.46     11.22 o 
   6   3  16      119.17      165.82     17.60 o 
  -9   4  16       22.53        9.39     10.64 o 
  -8   4  16       85.41       86.12     16.95 o 
  -7   4  16      195.31      186.09     15.77 o 
  -6   4  16       42.21       35.62      7.38 o 
  -5   4  16        3.74        4.44      3.32 o 
  -4   4  16       24.93       20.83      5.31 o 
  -3   4  16      750.97      796.15     26.94 o 
  -2   4  16       37.69       42.59      5.70 o 
  -1   4  16      122.76      101.50      7.19 o 
   0   4  16       76.74       75.20      8.01 o 
   1   4  16      276.98      338.38     19.38 o 
   2   4  16        0.79       -3.36      5.81 o 
   3   4  16       22.73       19.56      5.59 o 
   4   4  16      375.28      388.23     25.67 o 
   5   4  16      302.49      270.85     31.22 o 
   6   4  16       64.79       48.87     17.20 o 
  -8   5  16       85.30       64.70     15.46 o 
  -7   5  16       99.84      107.53     16.61 o 
  -6   5  16       66.39       57.71     10.42 o 
  -5   5  16       93.77       97.73      7.23 o 
  -4   5  16        6.97        2.83      6.07 o 
  -3   5  16      128.74      143.61      8.97 o 
  -2   5  16      827.28      898.85     30.97 o 
  -1   5  16        0.01        0.44      5.50 o 
   0   5  16       15.00       10.40      4.87 o 
   1   5  16       70.74       70.94     11.38 o 
   2   5  16      817.30      719.34     37.28 o 
   3   5  16        3.81       41.56     11.74 o 
   4   5  16       11.18       20.11     10.50 o 
   5   5  16      188.91      174.14     25.82 o 
  -7   6  16        8.04        1.46     12.31 o 
  -6   6  16        0.82        9.17      9.40 o 
  -5   6  16      381.39      384.58     25.15 o 
  -4   6  16       13.99       24.66      9.90 o 
  -3   6  16     1006.30     1124.00     65.18 o 
  -2   6  16       86.48       79.46      7.81 o 
  -1   6  16       49.99       58.43      7.77 o 
   0   6  16       53.74       51.19      6.83 o 
   1   6  16      187.85      132.31     16.90 o 
   2   6  16      152.91      119.43     15.00 o 
   3   6  16       39.07       29.68     11.51 o 
   4   6  16        2.08       12.37     11.10 o 
   5   6  16      279.67      214.25     38.63 o 
  -6   7  16        1.41       13.16     10.93 o 
  -5   7  16       78.42       62.39     16.31 o 
  -4   7  16       96.34      126.26     26.99 o 
  -3   7  16      162.87      170.94     18.96 o 
  -2   7  16       22.09       12.15      9.95 o 
  -1   7  16        2.64       16.16      8.48 o 
   0   7  16       18.29        8.67      8.88 o 
   1   7  16       90.87       65.55     13.54 o 
   2   7  16       29.49       35.64     22.17 o 
   3   7  16      132.19      126.40     17.49 o 
  -5   8  16       97.94       48.59     13.51 o 
  -4   8  16      129.26      116.72     21.12 o 
  -3   8  16      442.23      412.62     31.14 o 
  -2   8  16       79.71       96.81     28.22 o 
  -1   8  16      269.52      303.42     27.71 o 
   0   8  16       22.85       26.19     13.63 o 
   1   8  16        0.01       27.25     26.59 o 
   2   8  16       26.81       35.82     17.14 o 
  -9   0  17      309.19      252.45     37.96 o 
  -7   0  17     1130.85     1251.74     83.49 o 
  -5   0  17      438.85      436.28     24.33 o 
  -3   0  17       36.29       38.95      9.73 o 
  -1   0  17     3569.61     3846.93    170.78 o 
   1   0  17       59.73       58.75     10.05 o 
   3   0  17      763.41      789.40     51.93 o 
   5   0  17      773.33      702.88     54.26 o 
  -9   1  17      151.27      154.64     16.39 o 
  -8   1  17       46.81       37.87     18.36 o 
  -7   1  17      149.57      152.65     12.91 o 
  -6   1  17     1386.83     1352.68     50.27 o 
  -5   1  17        4.36        9.81      4.50 o 
  -4   1  17       53.48       61.75      5.43 o 
  -3   1  17       17.72       24.46      5.16 o 
  -2   1  17       65.07       52.68      6.75 o 
  -1   1  17     1250.36     1266.23     36.42 o 
   0   1  17      428.44      421.62     17.45 o 
   1   1  17     1860.02     1993.17     68.62 o 
   2   1  17      668.08      644.32     29.23 o 
   3   1  17      124.96      112.43     17.34 o 
   4   1  17        0.02       -3.84      3.84 o 
   5   1  17       29.37       23.84      9.75 o 
   6   1  17      196.90      195.56     34.42 o 
  -9   2  17       98.26       73.54     13.41 o 
  -8   2  17       21.93       15.89      5.82 o 
  -7   2  17       18.18       18.29      6.53 o 
  -6   2  17      343.29      375.60     15.89 o 
  -5   2  17      244.65      238.30     12.12 o 
  -4   2  17      619.61      660.09     23.25 o 
  -3   2  17       28.26       29.30      4.47 o 
  -2   2  17        0.11       -1.53      4.66 o 
  -1   2  17        6.56        9.69      5.07 o 
   0   2  17      701.96      762.35     26.33 o 
   1   2  17       10.17       41.47      7.52 o 
   2   2  17      944.12      907.61     45.59 o 
   3   2  17       25.94       23.06      6.69 o 
   4   2  17        1.82       11.20      6.50 o 
   5   2  17       19.47       -1.35     11.64 o 
   6   2  17       22.16       17.62     14.62 o 
  -9   3  17       81.11       40.40     10.12 o 
  -8   3  17      635.38      758.09     35.99 o 
  -7   3  17      632.82      645.91     37.25 o 
  -6   3  17      230.62      200.50     12.48 o 
  -5   3  17        8.69       10.45      3.83 o 
  -4   3  17        0.00        6.56      5.57 o 
  -3   3  17       69.12       80.65      6.93 o 
  -2   3  17     1545.54     1553.30     53.25 o 
  -1   3  17       47.29       76.97      7.50 o 
   0   3  17      377.60      366.13     18.92 o 
   1   3  17      154.01      147.07     12.25 o 
   2   3  17        0.12       -0.09      7.78 o 
   3   3  17        7.17       18.39      9.05 o 
   4   3  17        4.40       12.86      9.79 o 
   5   3  17       40.29       59.44     16.87 o 
   6   3  17       53.09       39.15     21.86 o 
  -8   4  17        3.58        3.81      9.49 o 
  -7   4  17        5.05       17.44     10.44 o 
  -6   4  17      306.96      277.97     15.55 o 
  -5   4  17       52.32       46.32      5.99 o 
  -4   4  17       14.30       20.17      5.57 o 
  -3   4  17     1059.47     1093.58     39.80 o 
  -2   4  17      493.49      448.21     17.91 o 
  -1   4  17       11.26        9.44      6.00 o 
   0   4  17        5.49       10.88      5.85 o 
   1   4  17       82.79       58.87      8.74 o 
   2   4  17      350.05      361.43     22.45 o 
   3   4  17        3.32       11.50      5.19 o 
   4   4  17       44.85       53.02     16.39 o 
   5   4  17      193.88      183.46     23.02 o 
  -8   5  17       59.83       63.49     14.93 o 
  -7   5  17      290.57      265.25     23.41 o 
  -6   5  17      130.35      112.01     17.73 o 
  -5   5  17      220.88      257.56     26.66 o 
  -4   5  17      249.85      228.27     20.43 o 
  -3   5  17      905.09      888.26     39.79 o 
  -2   5  17       23.58       26.30      5.49 o 
  -1   5  17       81.35       87.68      8.13 o 
   0   5  17       34.07       40.28      7.24 o 
   1   5  17      311.79      302.62     17.72 o 
   2   5  17      123.28      136.70     11.64 o 
   3   5  17       58.57       67.70     15.68 o 
   4   5  17       30.14       47.37     15.34 o 
   5   5  17      440.16      425.74     36.33 o 
  -7   6  17       12.91        6.79     13.13 o 
  -6   6  17      185.61      156.75     18.24 o 
  -5   6  17       12.39       17.38     12.82 o 
  -4   6  17        4.08       22.45      9.70 o 
  -3   6  17      198.66      153.24     25.54 o 
  -2   6  17      398.29      403.19     23.57 o 
  -1   6  17      142.34      108.71     12.86 o 
   0   6  17       42.06       29.81      7.68 o 
   1   6  17      446.56      409.91     30.21 o 
   2   6  17       74.07       64.45     17.91 o 
   3   6  17      118.67      128.70     16.56 o 
   4   6  17      100.97      116.14     21.77 o 
  -5   7  17        0.56       -1.15     15.19 o 
  -4   7  17      172.74      150.75     22.37 o 
  -3   7  17       30.18       25.12     15.35 o 
  -2   7  17      227.95      228.91     38.70 o 
  -1   7  17       56.12       79.02     14.83 o 
   0   7  17       47.30       48.78     11.31 o 
   1   7  17       22.52       22.84     11.41 o 
   2   7  17       72.49       83.48     16.80 o 
   3   7  17        0.27      -12.19     12.64 o 
  -4   8  17      196.00      181.69     41.86 o 
  -3   8  17       80.80      110.91     27.48 o 
  -2   8  17       46.35       94.48     19.66 o 
  -1   8  17       52.70       48.82     16.77 o 
   0   8  17      125.70      148.03     16.03 o 
   1   8  17       15.87      -22.41     22.41 o 
  -8   0  18      265.49      196.26     29.89 o 
  -6   0  18      387.47      410.20     20.84 o 
  -4   0  18     1424.79     1342.51     61.18 o 
  -2   0  18      496.00      422.81     20.95 o 
   0   0  18      271.17      245.75     19.02 o 
   2   0  18      903.32     1132.77     72.86 o 
   4   0  18      183.63      185.53     22.18 o 
   6   0  18       16.91       41.37     20.52 o 
  -9   1  18       13.75       23.29      8.92 o 
  -8   1  18       35.82       51.65      9.23 o 
  -7   1  18        0.47        4.08      7.49 o 
  -6   1  18      461.63      462.43     18.24 o 
  -5   1  18      585.91      635.48     24.59 o 
  -4   1  18      190.48      186.33      9.00 o 
  -3   1  18      271.77      270.39     12.36 o 
  -2   1  18        4.22       -2.24      4.97 o 
  -1   1  18      948.72     1016.90     34.08 o 
   0   1  18     1642.89     1719.91     57.10 o 
   1   1  18       51.10       55.68      7.74 o 
   2   1  18        7.47        4.45      7.57 o 
   3   1  18      375.02      301.80     23.26 o 
   4   1  18       23.38       13.63      6.42 o 
   5   1  18       54.03       50.96     11.09 o 
   6   1  18       50.31       23.25     15.11 o 
  -9   2  18      567.03      583.53     74.76 o 
  -8   2  18        4.27        8.31      6.01 o 
  -7   2  18       11.29       11.62      9.53 o 
  -6   2  18      248.01      254.06     15.68 o 
  -5   2  18      154.13      192.48     11.05 o 
  -4   2  18      218.31      197.49     13.04 o 
  -3   2  18      133.40      122.60      8.03 o 
  -2   2  18     1256.09     1328.78     42.59 o 
  -1   2  18       29.38       28.64      6.41 o 
   0   2  18        2.41        4.75      6.46 o 
   1   2  18        0.79        9.66      6.79 o 
   2   2  18      725.84      765.34     47.66 o 
   3   2  18      292.73      351.62     27.41 o 
   4   2  18      122.53      121.34     14.55 o 
   5   2  18       51.26       55.22     18.50 o 
  -8   3  18       44.43       39.80     14.12 o 
  -7   3  18      147.78      159.48     12.74 o 
  -6   3  18      191.31      150.34     10.60 o 
  -5   3  18       17.55       25.57      5.67 o 
  -4   3  18        0.01        6.40      5.04 o 
  -3   3  18       18.42       19.48      6.08 o 
  -2   3  18        6.13       19.50      5.15 o 
  -1   3  18       84.16       88.96      7.87 o 
   0   3  18      497.42      568.63     26.80 o 
   1   3  18       19.30       24.90     11.67 o 
   2   3  18        3.27       12.43      9.90 o 
   3   3  18       29.67       34.54     12.51 o 
   4   3  18       60.44       55.98     15.52 o 
   5   3  18       35.63       25.96     13.19 o 
  -8   4  18      402.55      385.31     30.74 o 
  -7   4  18      442.90      473.20     30.26 o 
  -6   4  18       37.11       38.39      7.41 o 
  -5   4  18      114.77      109.95     11.59 o 
  -4   4  18       15.38       14.22      7.60 o 
  -3   4  18       82.05       79.23      7.49 o 
  -2   4  18      142.74      152.25      9.29 o 
  -1   4  18      143.98      141.85     11.86 o 
   0   4  18      255.61      260.89     17.73 o 
   1   4  18      105.91      122.53     12.17 o 
   2   4  18        8.45       -0.84      8.53 o 
   3   4  18      446.02      508.05     49.34 o 
   4   4  18       98.05       80.14     17.81 o 
   5   4  18        9.35       43.59     16.31 o 
  -7   5  18        0.30        5.97     10.90 o 
  -6   5  18        1.22        5.02      4.48 o 
  -5   5  18      356.82      395.58     26.28 o 
  -4   5  18        0.14       14.88     10.55 o 
  -3   5  18      121.87      130.50     14.53 o 
  -2   5  18       90.19       70.47      9.87 o 
  -1   5  18      170.85      162.08     11.63 o 
   0   5  18        8.93       14.12      7.20 o 
   1   5  18        5.28       -1.48     10.52 o 
   2   5  18       11.84       19.23      7.51 o 
   3   5  18        2.72       -6.49     19.33 o 
   4   5  18       96.89      103.38     21.56 o 
  -6   6  18      256.01      282.99     24.02 o 
  -5   6  18       40.20       31.88     12.23 o 
  -4   6  18       46.86       72.92     13.30 o 
  -3   6  18      251.47      268.35     25.28 o 
  -2   6  18      236.48      177.50     22.19 o 
  -1   6  18      316.05      327.62     24.28 o 
   0   6  18        8.69       -2.07     11.01 o 
   1   6  18       87.23       80.23     13.05 o 
   2   6  18      183.38      227.56     29.46 o 
   3   6  18       37.24       31.70     16.19 o 
  -5   7  18       75.62       59.58     19.33 o 
  -4   7  18       11.55       22.17     12.23 o 
  -3   7  18       50.39       42.71     19.58 o 
  -2   7  18       34.64       66.54     18.22 o 
  -1   7  18      419.94      441.83     38.75 o 
   0   7  18       90.77       63.91     19.45 o 
   1   7  18      108.28       41.28     14.78 o 
   2   7  18       12.76        3.12     13.36 o 
  -7   0  19       63.44       79.38     40.92 o 
  -5   0  19      226.40      234.19     18.14 o 
  -3   0  19      703.35      692.57     49.38 o 
  -1   0  19      106.46       87.22     13.39 o 
   1   0  19      188.32      212.37     21.97 o 
   3   0  19       94.31       93.40     17.33 o 
   5   0  19       12.16      -30.35     33.37 o 
  -8   1  19       54.74       56.23     10.58 o 
  -7   1  19      161.23      139.28     14.98 o 
  -6   1  19      527.28      504.52     22.19 o 
  -5   1  19      853.75      795.33     28.32 o 
  -4   1  19        1.95       12.25      5.03 o 
  -3   1  19      150.54      145.97     11.09 o 
  -2   1  19       15.59       18.29      7.13 o 
  -1   1  19      224.54      190.94     14.86 o 
   0   1  19       89.41       96.16     11.35 o 
   1   1  19      378.90      383.39     21.54 o 
   2   1  19     1126.10     1170.14     62.22 o 
   3   1  19      212.58      171.75     14.37 o 
   4   1  19      168.93      185.90     20.30 o 
   5   1  19       24.67       36.69     17.38 o 
  -8   2  19      123.36      118.35     16.56 o 
  -7   2  19        0.62       -1.54      7.44 o 
  -6   2  19      106.38      107.70     10.88 o 
  -5   2  19      228.95      202.28     15.01 o 
  -4   2  19       16.01       13.24      5.89 o 
  -3   2  19       39.87       32.32      6.31 o 
  -2   2  19      190.18      180.92     10.75 o 
  -1   2  19       40.83       14.76      8.64 o 
   0   2  19      596.36      588.64     28.58 o 
   1   2  19      147.83      136.35     16.11 o 
   2   2  19        0.03       -7.85      8.63 o 
   3   2  19        1.16       -5.39      8.32 o 
   4   2  19       11.67        2.22     12.18 o 
   5   2  19       10.98       17.86     12.25 o 
  -8   3  19      155.29      161.24     21.49 o 
  -7   3  19      105.89      127.25     15.67 o 
  -6   3  19      160.88      166.89     15.77 o 
  -5   3  19      871.10      883.89     46.74 o 
  -4   3  19        7.00       16.13      6.56 o 
  -3   3  19       42.84       39.33      6.91 o 
  -2   3  19      440.99      423.10     19.51 o 
  -1   3  19      618.42      677.77     33.83 o 
   0   3  19      162.58      150.33     12.42 o 
   1   3  19       31.01       29.44     16.48 o 
   2   3  19      159.42      165.98     17.92 o 
   3   3  19      324.64      344.22     39.76 o 
   4   3  19      159.46      135.44     24.87 o 
  -7   4  19        4.55       17.93     16.26 o 
  -6   4  19        7.58        7.54      8.03 o 
  -5   4  19       45.00       44.39      8.98 o 
  -4   4  19      148.31      163.00     14.13 o 
  -3   4  19       74.90       88.93     10.66 o 
  -2   4  19      114.18      114.86     10.49 o 
  -1   4  19        5.89       15.10      6.15 o 
   0   4  19       90.33       88.13     15.83 o 
   1   4  19       90.02       58.64     10.46 o 
   2   4  19      166.49      172.97     18.24 o 
   3   4  19        0.03        3.22     15.15 o 
   4   4  19      144.52      166.76     22.08 o 
  -6   5  19       76.94       63.42     15.18 o 
  -5   5  19        0.13       -0.70     10.82 o 
  -4   5  19      107.46      101.77     16.91 o 
  -3   5  19       86.23       86.34     14.29 o 
  -2   5  19       37.84       49.38      9.22 o 
  -1   5  19      667.86      683.78     36.31 o 
   0   5  19      120.34      147.51     14.32 o 
   1   5  19        7.46        7.89      9.93 o 
   2   5  19        3.56       -2.87     13.24 o 
   3   5  19      118.97      103.77     20.15 o 
  -5   6  19       31.25       46.32     14.32 o 
  -4   6  19        0.18        6.47     10.69 o 
  -3   6  19       83.26       98.02     15.36 o 
  -2   6  19       41.80       34.48     13.03 o 
  -1   6  19       44.07       73.08     17.85 o 
   0   6  19        2.94        8.97      8.84 o 
   1   6  19       34.58       27.23     18.81 o 
   2   6  19       56.50       65.39     31.20 o 
  -3   7  19      118.99       88.12     16.96 o 
  -2   7  19      166.71      100.43     19.82 o 
  -1   7  19      125.62      134.25     34.00 o 
   0   7  19       52.35      112.26     33.11 o 
  -8   0  20      177.73      157.01     22.96 o 
  -6   0  20        1.18        8.61     12.98 o 
  -4   0  20      557.77      554.44     36.54 o 
  -2   0  20      410.80      404.78     29.56 o 
   0   0  20      112.97       79.58     15.51 o 
   2   0  20       99.93      107.03     20.27 o 
   4   0  20      196.90      182.06     49.81 o 
  -8   1  20        7.21       15.34      9.00 o 
  -7   1  20       15.18       -6.84      8.67 o 
  -6   1  20       49.49       26.84      7.91 o 
  -5   1  20       43.79       50.12     14.40 o 
  -4   1  20      111.12      124.04      9.18 o 
  -3   1  20       40.82       37.53      9.82 o 
  -2   1  20      115.80      125.53     11.67 o 
  -1   1  20      181.18      163.55     11.70 o 
   0   1  20        0.20       14.48      7.81 o 
   1   1  20        2.50        5.71      8.31 o 
   2   1  20      115.68      119.83     12.95 o 
   3   1  20       31.04       26.76      9.44 o 
   4   1  20      149.82      131.00     20.04 o 
  -7   2  20      357.49      291.77     22.34 o 
  -6   2  20      367.57      343.98     21.09 o 
  -5   2  20      232.06      234.89     17.08 o 
  -4   2  20      305.77      301.78     18.91 o 
  -3   2  20      227.67      193.69     14.05 o 
  -2   2  20      186.19      146.63     12.72 o 
  -1   2  20       12.18        5.88     10.58 o 
   0   2  20      503.42      489.87     28.84 o 
   1   2  20       14.80       17.55     10.35 o 
   2   2  20       65.78       37.78     11.45 o 
   3   2  20      112.68      172.95     25.56 o 
   4   2  20      183.93      162.45     30.98 o 
  -7   3  20       24.61       26.84      9.62 o 
  -6   3  20      123.61      124.09     14.50 o 
  -5   3  20      182.85      186.12     14.69 o 
  -4   3  20      292.36      280.66     20.70 o 
  -3   3  20      135.47      112.18     11.34 o 
  -2   3  20      665.51      727.89     30.78 o 
  -1   3  20      245.60      262.22     22.56 o 
   0   3  20      183.10      199.84     16.71 o 
   1   3  20      113.03      106.79     13.75 o 
   2   3  20      110.18       72.77     12.34 o 
   3   3  20       59.37       19.91     22.99 o 
   4   3  20       14.66       14.13     24.38 o 
  -6   4  20      155.39      143.76     14.43 o 
  -5   4  20      573.28      653.91     35.59 o 
  -4   4  20        0.45        6.71      9.28 o 
  -3   4  20      256.74      279.95     24.10 o 
  -2   4  20       19.42       24.63     10.40 o 
  -1   4  20     1092.28     1124.62     59.18 o 
   0   4  20      209.23      235.64     23.24 o 
   1   4  20       70.24       62.93     11.94 o 
   2   4  20      406.26      492.31     55.91 o 
   3   4  20      762.04      669.43     76.38 o 
  -6   5  20      163.41      171.16     20.96 o 
  -5   5  20        0.12        3.06      8.41 o 
  -4   5  20       82.17       58.72     17.97 o 
  -3   5  20        0.03        0.31      9.67 o 
  -2   5  20        8.86       10.54     11.00 o 
  -1   5  20       13.21        8.76     14.27 o 
   0   5  20      125.51      131.83     17.85 o 
   1   5  20       62.82       80.16     17.42 o 
   2   5  20       78.46       62.90     20.50 o 
  -4   6  20        0.02        5.98     14.44 o 
  -3   6  20        0.16       -3.41      9.84 o 
  -2   6  20       75.47       87.18     13.28 o 
  -1   6  20      425.59      500.42     40.89 o 
   0   6  20       39.65       49.01     15.83 o 
   1   6  20       19.38       25.72     26.19 o 
  -7   0  21      124.88      128.75     27.11 o 
  -5   0  21        0.08       -8.81      9.44 o 
  -3   0  21      129.93      112.49     21.49 o 
  -1   0  21     1012.62     1041.22     73.61 o 
   1   0  21        0.80       -2.63     11.94 o 
   3   0  21       62.62       39.62     15.85 o 
  -7   1  21       24.43       43.83     16.60 o 
  -6   1  21      176.39      198.31     16.48 o 
  -5   1  21        0.34       -5.10      7.69 o 
  -4   1  21      844.32      811.32     37.72 o 
  -3   1  21       20.89       18.85      6.95 o 
  -2   1  21        7.60       -0.42      6.99 o 
  -1   1  21      129.00      124.42     12.27 o 
   0   1  21      432.47      460.08     28.42 o 
   1   1  21      310.20      342.89     28.57 o 
   2   1  21       32.61       35.67     11.46 o 
   3   1  21       53.78       58.17     14.69 o 
  -7   2  21       11.10       23.05     11.62 o 
  -6   2  21      147.15      153.87     14.25 o 
  -5   2  21      118.70      110.08     12.43 o 
  -4   2  21      118.49       91.52     13.61 o 
  -3   2  21       53.19       35.05      9.51 o 
  -2   2  21      310.56      291.87     17.13 o 
  -1   2  21      203.26      221.36     16.37 o 
   0   2  21       73.68      101.65     13.51 o 
   1   2  21       10.97        5.39      7.98 o 
   2   2  21       10.05       10.97      9.58 o 
   3   2  21      132.66      133.42     21.70 o 
  -6   3  21      243.25      282.38     23.91 o 
  -5   3  21      215.75      207.30     17.22 o 
  -4   3  21      119.42      100.62     16.30 o 
  -3   3  21       72.89       81.67     14.81 o 
  -2   3  21       86.56       69.42     14.26 o 
  -1   3  21       37.07       25.13     10.40 o 
   0   3  21      188.04      160.70     15.73 o 
   1   3  21      600.08      631.85     56.11 o 
   2   3  21      127.74       87.62     21.79 o 
   3   3  21      200.32      165.93     26.00 o 
  -6   4  21      121.16      102.85     15.59 o 
  -5   4  21        3.69        2.69      8.91 o 
  -4   4  21        0.01       15.93     11.59 o 
  -3   4  21       14.02       20.62     14.54 o 
  -2   4  21      172.68      161.64     20.79 o 
  -1   4  21        0.93        3.21      8.51 o 
   0   4  21       89.30      114.16     14.91 o 
   1   4  21      188.57      182.91     16.66 o 
   2   4  21       73.72       58.48     21.37 o 
  -5   5  21      617.14      785.41     94.92 o 
  -4   5  21      171.33      180.17     19.62 o 
  -3   5  21       12.53        4.81     11.43 o 
  -2   5  21        1.66        3.10     10.71 o 
  -1   5  21      174.80      107.08     17.73 o 
   0   5  21       39.97       50.47     15.53 o 
   1   5  21      330.58      348.99     33.39 o 
  -2   6  21       27.06       21.42     22.76 o 
  -6   0  22      380.21      338.75     40.06 o 
  -4   0  22      568.94      563.78     45.60 o 
  -2   0  22        1.02       16.89     10.86 o 
   0   0  22        5.35       29.04     13.26 o 
   2   0  22       22.95        4.60     14.70 o 
  -6   1  22        0.03       32.68     15.49 o 
  -5   1  22      152.00      164.30     17.53 o 
  -4   1  22        4.09       12.28      9.01 o 
  -3   1  22       30.01       20.91     11.08 o 
  -2   1  22        0.06       -3.84      9.31 o 
  -1   1  22      347.69      315.23     24.64 o 
   0   1  22      649.44      589.64     37.92 o 
   1   1  22        1.71       19.03     10.75 o 
   2   1  22       16.86       13.71     11.19 o 
   3   1  22       24.97       11.14     13.28 o 
  -6   2  22        0.31        6.77     10.52 o 
  -5   2  22       69.81       55.53     11.21 o 
  -4   2  22      212.08      237.86     26.21 o 
  -3   2  22      154.96      156.04     17.50 o 
  -2   2  22        6.15       21.33     12.81 o 
  -1   2  22        3.90       11.44     12.62 o 
   0   2  22      166.71      182.80     19.43 o 
   1   2  22       83.54       84.33     14.02 o 
   2   2  22       89.76       65.20     15.39 o 
  -5   3  22      163.44      127.02     15.16 o 
  -4   3  22        1.69       -1.65     12.09 o 
  -3   3  22       88.60       94.04     14.29 o 
  -2   3  22       41.19       32.89     13.92 o 
  -1   3  22       10.33       16.83      9.48 o 
   0   3  22       19.19       23.01     20.87 o 
   1   3  22       15.20        9.18     12.14 o 
   2   3  22        7.90       12.19     15.23 o 
  -5   4  22       38.98       -6.88     20.95 o 
  -4   4  22        4.86        1.27     12.08 o 
  -3   4  22       89.08       94.73     26.45 o 
  -2   4  22       15.40       -1.34     12.50 o 
  -1   4  22       29.79        8.83     10.93 o 
   0   4  22      141.35      148.35     20.41 o 
   1   4  22      295.46      206.55     26.70 o 
  -3   5  22      209.92      150.78     35.65 o 
  -2   5  22       82.89      101.19     14.36 o 
  -1   5  22       31.41       27.31     14.78 o 
  -5   0  23      363.16      351.60     37.40 o 
  -3   0  23        0.51       -4.07     13.74 o 
  -1   0  23      529.00      451.17     54.09 o 
   1   0  23      290.50      285.96     53.41 o 
  -5   1  23      285.26      294.05     21.98 o 
  -4   1  23       12.50       12.06     11.25 o 
  -3   1  23      218.86      217.01     22.05 o 
  -2   1  23       61.85       97.55     16.30 o 
  -1   1  23       22.40       33.69     13.54 o 
   0   1  23        3.56       -1.48     10.59 o 
   1   1  23       31.75       26.74     10.22 o 
  -5   2  23      141.91      146.45     17.95 o 
  -4   2  23      102.02      101.93     12.59 o 
  -3   2  23      124.95      128.70     20.02 o 
  -2   2  23      145.91      168.00     18.46 o 
  -1   2  23      190.95      206.80     20.91 o 
   0   2  23      674.52      712.43     63.33 o 
   1   2  23       67.77       83.93     14.00 o 
  -4   3  23      140.39      132.72     20.40 o 
  -3   3  23      491.11      489.69     34.20 o 
  -2   3  23        0.83       12.11     10.93 o 
  -1   3  23        3.06       -6.09     10.57 o 
   0   3  23       56.01       23.37     14.40 o 
  -2   4  23       35.43       32.14     39.83 o 
  -4   0  24      299.21      313.02     67.97 o 
  -2   0  24      103.03       90.38     54.81 o 
   0   0  24       52.70       55.78     22.25 o 
  -3   1  24        4.26        8.98     15.00 o 
  -2   1  24       23.08       27.82     12.41 o 
  -1   1  24        0.00       -8.33     11.70 o 
  -3   2  24       83.58       -6.63     33.65 o 
  -2   2  24        2.81        2.39     13.44 o 
  -1   2  24       35.79       85.19     28.19 o 
                                                 
